# Supplementary material for: 4,4′-(o-Phenyl­enedioxy­dimethyl­ene)dipyridinium dinitrate
Source: Acta Crystallogr Sect E Struct Rep Online. 2009 Oct 10;65(Pt 11):o2672. doi: 10.1107/S1600536809040215 (PMC2971367; doi:10.1107/S1600536809040215)
Supplement: Supplementary file 2 [file e-65-o2672-Isup2.hkl]

# 
# h,k,l, Fc-squared, Fo-squared, sigma(Fo-squared) and status flag 
# 
data_I
_shelx_title ' ly-62 in C2/c' 
_shelx_refln_list_code          4 
_shelx_F_calc_maximum      300.40 
_exptl_crystal_F_000       872.00 
_reflns_d_resolution_high  0.7705 
 
loop_ 
 _symmetry_equiv_pos_as_xyz 
 'x, y, z' 
 '-x, y, -z+1/2' 
 'x+1/2, y+1/2, z' 
 '-x+1/2, y+1/2, -z+1/2' 
 '-x, -y, -z' 
 'x, -y, z-1/2' 
 '-x+1/2, -y+1/2, -z' 
 'x+1/2, -y+1/2, z-1/2' 
 
_cell_length_a    10.3635 
_cell_length_b    19.7593 
_cell_length_c     9.9961 
_cell_angle_alpha  90.000 
_cell_angle_beta  110.747 
_cell_angle_gamma  90.000 
 
_shelx_F_squared_multiplier     1.000 
 
loop_ 
 _refln_index_h 
 _refln_index_k 
 _refln_index_l 
 _refln_F_squared_calc 
 _refln_F_squared_meas 
 _refln_F_squared_sigma 
 _refln_observed_status 
   2   0   0      469.44      472.98      7.54 o 
   4   0   0      587.29      520.14      9.23 o 
   6   0   0      403.85      380.45      9.00 o 
   8   0   0      118.89      115.70     17.19 o 
  10   0   0       16.28       18.16     30.79 o 
  12   0   0        0.93       21.81     15.24 o 
   3   1   0    51977.08    53782.63    480.05 o 
   5   1   0      128.92      124.01      5.65 o 
   7   1   0      161.73      179.66      8.01 o 
   9   1   0        1.33       -0.76      6.59 o 
  11   1   0       17.91        8.26     10.58 o 
   2   2   0     9322.87     8728.85     57.09 o 
   4   2   0     1539.85     1519.95     11.69 o 
   6   2   0      752.84      752.23     11.24 o 
   8   2   0        1.35        6.55      6.89 o 
  10   2   0        0.90       -4.07      9.78 o 
  12   2   0        2.96        7.01     10.90 o 
   1   3   0        0.22       -0.53      2.37 o 
   3   3   0      816.06      871.27     14.62 o 
   5   3   0     1544.25     1420.60     11.76 o 
   7   3   0       96.91       84.53      6.34 o 
   9   3   0        3.19       -3.23      8.87 o 
  11   3   0       19.62        9.18      7.00 o 
   0   4   0    10781.25    10509.15     89.74 o 
   2   4   0     6673.22     6549.34     55.70 o 
   4   4   0      210.52      231.16      5.87 o 
   6   4   0        0.10       -3.35      4.59 o 
   8   4   0        1.74        4.93      6.31 o 
  10   4   0        0.31       11.17      7.59 o 
  12   4   0        0.00       11.25     19.68 o 
   1   5   0     5337.33     4797.35     30.72 o 
   3   5   0       43.09       44.18      1.63 o 
   5   5   0      809.38      846.53     12.39 o 
   7   5   0       31.05       39.93      5.42 o 
   9   5   0        0.76        2.39      3.58 o 
  11   5   0        0.48       16.32     14.62 o 
   0   6   0     6854.88     6306.61     67.61 o 
   2   6   0     3539.09     3329.49     43.75 o 
   4   6   0      358.86      386.38     17.83 o 
   6   6   0        0.59        0.63      3.79 o 
   8   6   0       30.47       32.81      7.36 o 
  10   6   0       18.10       14.13      7.99 o 
  12   6   0        6.92       12.01     17.86 o 
   1   7   0      136.83      135.07      5.31 o 
   3   7   0     9973.83     9919.37     93.99 o 
   5   7   0     1596.69     1461.81     17.87 o 
   7   7   0      259.91      308.62     10.49 o 
   9   7   0      180.05      163.38     14.93 o 
  11   7   0        0.21       -8.23     15.30 o 
   0   8   0     9448.46     8953.72     99.45 o 
   2   8   0      512.19      485.57      8.08 o 
   4   8   0      345.06      374.39     25.85 o 
   6   8   0       38.21       33.32      6.91 o 
   8   8   0       12.53       14.90     10.56 o 
  10   8   0       11.13       20.10     13.60 o 
   1   9   0     3063.57     3158.21     22.19 o 
   3   9   0       30.96       36.15      5.29 o 
   5   9   0      154.05      189.68     15.49 o 
   7   9   0      404.25      368.99     10.95 o 
   9   9   0       75.80       65.30     19.75 o 
  11   9   0        0.58       59.96     22.68 o 
   0  10   0       31.79       51.09     13.12 o 
   2  10   0     1899.41     1752.20     17.25 o 
   4  10   0     1086.39     1148.63     28.21 o 
   6  10   0       69.61       67.86     13.50 o 
   8  10   0        8.91        9.14      7.85 o 
  10  10   0       36.67       59.54     50.02 o 
   1  11   0      823.93      835.03     12.95 o 
   3  11   0       76.19       94.41      6.00 o 
   5  11   0       19.98       28.39     11.45 o 
   7  11   0       31.06       14.00     17.93 o 
   9  11   0       15.82       -6.59      6.59 o 
  11  11   0        2.29       32.26     25.46 o 
   0  12   0      697.87      710.61     15.85 o 
   2  12   0       31.34       36.57      5.38 o 
   4  12   0        0.54        2.57      3.75 o 
   6  12   0       59.96       45.10     13.86 o 
   8  12   0       30.07       21.43     16.05 o 
  10  12   0       21.44       66.86     30.14 o 
   1  13   0       19.81       12.79      5.20 o 
   3  13   0       69.97       71.40      6.37 o 
   5  13   0       46.41       52.80      3.36 o 
   7  13   0        7.60      -13.64     18.01 o 
   9  13   0       11.05        7.02     21.58 o 
   0  14   0     3908.83     3687.35     49.97 o 
   2  14   0        1.06        4.41      5.19 o 
   4  14   0       29.39       45.42      8.19 o 
   6  14   0       29.51       23.00     14.13 o 
   8  14   0        7.53      -17.01     17.01 o 
  10  14   0        1.27       -2.97     19.26 o 
   1  15   0       36.66       35.84      5.19 o 
   3  15   0       14.82       16.42      6.71 o 
   5  15   0      230.91      240.05     29.47 o 
   7  15   0       42.96       21.31     19.99 o 
   9  15   0       12.24        0.40     27.82 o 
   0  16   0     2471.04     2456.29     31.58 o 
   2  16   0     2001.04     1980.41     39.73 o 
   4  16   0       71.22       79.16      6.99 o 
   6  16   0      149.54      125.63     18.83 o 
   8  16   0       37.21       42.89     23.12 o 
   1  17   0      729.37      703.41     12.76 o 
   3  17   0      637.33      697.92     18.19 o 
   5  17   0      369.97      360.80     10.46 o 
   7  17   0        1.00       20.60     21.71 o 
   9  17   0       10.58        1.06     19.41 o 
   0  18   0      147.34      140.28      9.31 o 
   2  18   0       11.33        6.72      7.23 o 
   4  18   0       99.92       91.66     15.77 o 
   6  18   0      116.39       83.02     19.73 o 
   8  18   0       11.38       31.71     20.57 o 
   1  19   0        0.22        5.32      6.09 o 
   3  19   0       20.25       22.71      7.72 o 
   5  19   0       17.04        4.44      5.52 o 
   7  19   0        1.25       10.70     29.36 o 
   0  20   0       88.77      109.04     11.67 o 
   2  20   0        1.17        8.63      8.87 o 
   4  20   0        0.74       -0.58      7.24 o 
   6  20   0        1.60       51.54     41.57 o 
   1  21   0       36.83       35.21      6.68 o 
   3  21   0        0.34        7.57      8.03 o 
   5  21   0        2.33       14.82     16.31 o 
   7  21   0        0.03        1.06     19.51 o 
   0  22   0        0.54        6.90      8.85 o 
   2  22   0       85.79       75.76     17.24 o 
   4  22   0        0.07        8.11     21.94 o 
   6  22   0        0.01       12.26     20.84 o 
   1  23   0        2.40       20.38      9.81 o 
   3  23   0        3.16       11.36     13.89 o 
   5  23   0       15.98       36.99     19.82 o 
   0  24   0       47.36      128.58     29.84 o 
   2  24   0        1.11        7.40     10.84 o 
   4  24   0       17.63       42.43     16.66 o 
   1  25   0       26.44       20.36     10.61 o 
 -11   1   1        5.08       25.67     10.19 o 
  -9   1   1       42.87       49.78      6.77 o 
  -7   1   1      163.96      193.58      6.96 o 
  -5   1   1     1535.32     1605.94     15.92 o 
  -3   1   1    90239.26    91175.30   1145.47 o 
   1   1   1     1291.17      994.92      7.75 o 
   3   1   1     1689.10     1640.56     11.19 o 
   5   1   1       47.60       38.23      4.95 o 
   7   1   1       26.53       30.20      6.27 o 
   9   1   1       19.07       21.20      6.22 o 
  11   1   1       52.45       32.68      8.82 o 
 -12   2   1        1.39        1.30      9.05 o 
 -10   2   1        1.72       -3.48      7.59 o 
  -8   2   1      102.25      107.01      8.14 o 
  -6   2   1     9712.26     9654.03     88.98 o 
  -4   2   1     1537.91     1457.52     14.04 o 
  -2   2   1     7243.88     7322.82     55.78 o 
   0   2   1     5641.10     4568.10     26.02 o 
   2   2   1    17193.59    17203.65    182.24 o 
   4   2   1     1046.80     1042.33      9.45 o 
   6   2   1        1.09       -1.06      5.77 o 
   8   2   1      200.86      221.12      8.88 o 
  10   2   1       39.01       31.33      6.65 o 
  12   2   1        2.99       12.46     14.61 o 
 -11   3   1        6.98        7.06      9.28 o 
  -9   3   1      466.67      487.02     12.49 o 
  -7   3   1      122.02      138.72      6.20 o 
  -5   3   1        3.90        4.70      3.45 o 
  -3   3   1     2394.60     2160.42     17.53 o 
  -1   3   1      737.72      725.60      7.69 o 
   1   3   1     9126.27     8541.94     95.20 o 
   3   3   1      617.52      552.30      8.87 o 
   5   3   1      835.32      817.98      9.65 o 
   7   3   1      159.02      187.07      7.90 o 
   9   3   1        1.63       -0.98      4.62 o 
  11   3   1        2.78        6.09     12.48 o 
 -12   4   1       11.92        9.24     12.63 o 
 -10   4   1        5.25       -4.57     10.48 o 
  -8   4   1       56.41       64.06      7.71 o 
  -6   4   1      162.54      153.17      7.00 o 
  -4   4   1     2105.95     1822.55     21.14 o 
  -2   4   1     5686.04     5454.98     55.76 o 
   0   4   1     6678.58     6154.52     37.55 o 
   2   4   1      927.47      776.36      9.45 o 
   4   4   1       71.57       74.86      4.83 o 
   6   4   1      104.76       87.94      6.46 o 
   8   4   1       98.54       95.31      6.48 o 
  10   4   1       21.85       20.35      5.15 o 
  12   4   1        0.08       26.07     41.31 o 
 -11   5   1        0.75       16.12     12.87 o 
  -9   5   1       46.39       19.03     10.02 o 
  -7   5   1      581.79      511.36     22.46 o 
  -5   5   1     2976.72     2759.70     26.62 o 
  -3   5   1      799.49      780.40     10.22 o 
  -1   5   1      266.50      259.89      5.13 o 
   1   5   1      656.42      676.19      7.95 o 
   3   5   1     2426.55     2281.99     18.69 o 
   5   5   1      840.43      815.73     12.78 o 
   7   5   1      165.93      142.24      6.25 o 
   9   5   1       15.32       11.71      3.34 o 
  11   5   1        0.01      -12.40     12.78 o 
 -12   6   1        1.72       27.40     20.78 o 
 -10   6   1       76.84       65.30     16.24 o 
  -8   6   1      113.93      112.70      5.77 o 
  -6   6   1      479.77      511.41      8.30 o 
  -4   6   1        9.56       16.25      3.32 o 
  -2   6   1     6651.03     6031.65     42.52 o 
   0   6   1      748.58      831.48      9.93 o 
   2   6   1      132.61      126.71      5.66 o 
   4   6   1       31.29       33.33      5.24 o 
   6   6   1      538.78      510.23     13.09 o 
   8   6   1       58.55       47.35     12.00 o 
  10   6   1        0.41        5.29      8.02 o 
 -11   7   1       13.99       14.61     19.37 o 
  -9   7   1        2.33        3.36      6.07 o 
  -7   7   1        2.98        2.23      3.03 o 
  -5   7   1     1093.01     1045.24     15.80 o 
  -3   7   1       48.80       39.51      5.37 o 
  -1   7   1      439.76      423.54      6.56 o 
   1   7   1     1963.97     1966.26     20.47 o 
   3   7   1        1.80       12.38      6.09 o 
   5   7   1       67.35       66.41      6.86 o 
   7   7   1       21.07       26.65      7.41 o 
   9   7   1        2.61       -2.16     10.14 o 
  11   7   1       12.09       -2.39      9.46 o 
 -12   8   1       27.14      -11.26     26.89 o 
 -10   8   1      138.47      143.58     28.87 o 
  -8   8   1      148.94      115.22     22.36 o 
  -6   8   1      762.23      775.40      9.42 o 
  -4   8   1       89.50       83.20      7.89 o 
  -2   8   1      140.38      139.54      6.86 o 
   0   8   1     1924.17     2093.08     14.50 o 
   2   8   1      585.53      574.10      8.69 o 
   4   8   1     3960.99     4183.89     56.40 o 
   6   8   1      762.05      790.99     16.50 o 
   8   8   1        6.46        8.84      6.87 o 
  10   8   1        0.01       18.21     18.26 o 
 -11   9   1       12.38       21.21     13.40 o 
  -9   9   1        4.61       -9.93      9.93 o 
  -7   9   1      768.04      705.21     18.83 o 
  -5   9   1       25.74       21.74      3.36 o 
  -3   9   1      565.77      594.90     10.06 o 
  -1   9   1      269.71      237.26      4.42 o 
   1   9   1     4386.68     4856.10     33.93 o 
   3   9   1     1148.40     1080.10     12.55 o 
   5   9   1      128.95      196.54     54.82 o 
   7   9   1      637.53      614.93     15.16 o 
   9   9   1        1.65        4.45      9.82 o 
  11   9   1        2.81       12.20     34.60 o 
 -10  10   1        5.49       20.13     11.09 o 
  -8  10   1       14.54       22.54      7.95 o 
  -6  10   1        1.07        3.59      3.39 o 
  -4  10   1     2322.07     2207.22     62.08 o 
  -2  10   1      559.85      615.98      9.49 o 
   0  10   1     1618.47     1537.87     14.71 o 
   2  10   1      246.42      223.16      5.85 o 
   4  10   1        3.28        5.51      9.27 o 
   6  10   1        0.00        4.40     11.58 o 
   8  10   1       11.70        8.64     15.39 o 
  10  10   1       70.91      129.16     23.88 o 
 -11  11   1        0.39       38.65     57.16 o 
  -9  11   1        6.68        2.87      8.23 o 
  -7  11   1       23.06       16.95      4.72 o 
  -5  11   1        1.89        9.09      6.49 o 
  -3  11   1     1179.46     1076.66     22.86 o 
  -1  11   1      315.57      310.04      7.47 o 
   1  11   1      960.30     1079.94     10.01 o 
   3  11   1      486.11      524.38      8.23 o 
   5  11   1      128.58      180.56     18.18 o 
   7  11   1       16.59       32.24     25.33 o 
   9  11   1        6.41       -7.90     16.35 o 
 -10  12   1        0.53       23.68     18.64 o 
  -8  12   1        5.79       -1.29     16.48 o 
  -6  12   1        2.57        0.72      2.66 o 
  -4  12   1       42.55       34.76      6.75 o 
  -2  12   1     1516.53     1469.03     15.07 o 
   0  12   1      932.99      869.28      9.01 o 
   2  12   1      167.05      173.59      5.78 o 
   4  12   1        2.21        2.24      2.55 o 
   6  12   1        0.47       -8.19     15.34 o 
   8  12   1        0.16        9.57     15.60 o 
  10  12   1        1.82       31.59     24.41 o 
 -11  13   1        1.66        9.56     25.90 o 
  -9  13   1        5.54        0.43     19.50 o 
  -7  13   1       12.01        6.12     22.48 o 
  -5  13   1       74.34       54.65      7.46 o 
  -3  13   1      247.04      254.05      7.95 o 
  -1  13   1      332.23      333.86      5.81 o 
   1  13   1      128.80      150.80      5.91 o 
   3  13   1       35.28       38.13      6.09 o 
   5  13   1       99.12      133.62     19.23 o 
   7  13   1       51.25       42.09     25.20 o 
   9  13   1        3.91       -1.16     18.59 o 
 -10  14   1       17.57        4.55     18.64 o 
  -8  14   1       32.30       22.57     16.88 o 
  -6  14   1      237.76      233.92     17.79 o 
  -4  14   1      233.18      229.85      8.42 o 
  -2  14   1        1.05        1.71      7.24 o 
   0  14   1      182.28      215.23      8.84 o 
   2  14   1      986.82      929.24     11.74 o 
   4  14   1        0.06        6.86      6.90 o 
   6  14   1        4.07       15.84     14.40 o 
   8  14   1        6.94       12.07     17.31 o 
  10  14   1       11.66       22.13     26.71 o 
  -9  15   1        0.02       -2.17     19.16 o 
  -7  15   1       54.33       52.68     22.21 o 
  -5  15   1      293.74      292.29     11.06 o 
  -3  15   1     3653.70     3688.30     55.31 o 
  -1  15   1     1555.26     1467.12     15.99 o 
   1  15   1       10.44       11.43      6.03 o 
   3  15   1       95.87       99.96     16.93 o 
   5  15   1       26.56        8.65     18.45 o 
   7  15   1       13.09       24.53     21.62 o 
   9  15   1        0.04       -6.47     16.85 o 
 -10  16   1        0.00       -4.94     20.38 o 
  -8  16   1        0.76       17.23     21.49 o 
  -6  16   1      323.44      328.06     27.45 o 
  -4  16   1      118.44      104.41     10.55 o 
  -2  16   1      102.15       95.95     10.78 o 
   0  16   1      385.17      409.78     10.91 o 
   2  16   1      238.58      244.34     14.85 o 
   4  16   1      400.28      419.97     23.08 o 
   6  16   1       26.69       23.87     19.79 o 
   8  16   1        4.47       -1.14     15.90 o 
  -9  17   1       45.39       34.37     26.95 o 
  -7  17   1        3.85       14.26     27.83 o 
  -5  17   1      424.93      447.70     14.42 o 
  -3  17   1      176.58      176.41     17.40 o 
  -1  17   1      490.94      489.07     12.58 o 
   1  17   1       24.25       15.27      6.66 o 
   3  17   1      657.68      678.17     14.62 o 
   5  17   1        0.00       -2.27     11.81 o 
   7  17   1       45.12       44.61     16.33 o 
  -8  18   1       80.81       76.43     22.13 o 
  -6  18   1      230.17      227.93      9.88 o 
  -4  18   1      107.89      103.32     17.21 o 
  -2  18   1      272.17      280.03     13.38 o 
   0  18   1      152.64      149.69     10.88 o 
   2  18   1      333.60      323.44     13.64 o 
   4  18   1        2.08        4.20      5.36 o 
   6  18   1      101.58       81.25     21.31 o 
   8  18   1       25.59       10.59     19.09 o 
  -7  19   1       17.28        3.80     17.33 o 
  -5  19   1        0.36        8.61      7.18 o 
  -3  19   1      274.51      293.13     13.16 o 
  -1  19   1       20.65       23.77      6.40 o 
   1  19   1       54.80       42.42      6.62 o 
   3  19   1       23.86       12.12      6.79 o 
   5  19   1       14.87        9.76     13.73 o 
   7  19   1       10.06       -0.76     14.35 o 
  -8  20   1       10.64       -9.09     29.62 o 
  -6  20   1       17.40        0.12     33.26 o 
  -4  20   1        0.13        1.44      7.81 o 
  -2  20   1        0.29       -3.34      7.96 o 
   0  20   1        3.87       13.45      5.68 o 
   2  20   1        8.98       11.46      8.20 o 
   4  20   1       27.50       12.73      6.96 o 
   6  20   1       33.61       17.71     23.64 o 
  -7  21   1        4.80      -14.03     29.36 o 
  -5  21   1       17.14       45.50     21.10 o 
  -3  21   1        8.71       13.28      8.83 o 
  -1  21   1        3.76       12.00      7.72 o 
   1  21   1        7.85        1.33      5.71 o 
   3  21   1       28.15       32.07      9.26 o 
   5  21   1        0.98        5.48     16.59 o 
  -6  22   1       10.89        9.87     28.06 o 
  -4  22   1       47.23       19.36     11.22 o 
  -2  22   1        0.48       12.26     19.01 o 
   0  22   1       53.54       69.04      8.40 o 
   2  22   1        1.16       -6.83      9.74 o 
   4  22   1       32.61       31.12     24.39 o 
   6  22   1        3.87       -1.04     24.94 o 
  -5  23   1        7.50        5.98     26.76 o 
  -3  23   1       45.86       46.20     13.27 o 
  -1  23   1       66.77       48.81     10.26 o 
   1  23   1       16.47        4.26      8.19 o 
   3  23   1        4.97       18.46     28.32 o 
   5  23   1        0.10       14.85     19.37 o 
  -4  24   1        1.04       23.53     20.52 o 
  -2  24   1       15.25       13.52     12.85 o 
   0  24   1       27.43       34.28     11.51 o 
   2  24   1       11.44       11.79      9.23 o 
  -3  25   1       14.24       70.67     23.12 o 
  -1  25   1        4.21       31.42     15.08 o 
   1  25   1       18.93       35.68     12.46 o 
 -12   0   2       33.12       51.97     16.63 o 
 -10   0   2        5.26        6.64      9.25 o 
  -8   0   2      506.67      548.22     15.50 o 
  -6   0   2    16568.55    16975.13    234.01 o 
  -4   0   2    29719.13    28382.98    392.60 o 
  -2   0   2    25235.86    23283.02    298.43 o 
   0   0   2      730.43      790.53     18.18 o 
   2   0   2     3423.14     3435.55     28.06 o 
   4   0   2      209.85      189.09      6.17 o 
   6   0   2        5.46        5.03      7.35 o 
   8   0   2      389.57      383.59     12.50 o 
  10   0   2      138.99      112.72     10.21 o 
 -13   1   2        0.57        9.14     12.09 o 
 -11   1   2       33.34       34.78      7.88 o 
  -9   1   2      638.42      577.07     14.68 o 
  -7   1   2     1004.28     1054.40     19.74 o 
  -5   1   2       16.32       14.73      5.13 o 
  -3   1   2     2701.79     2774.59     32.36 o 
  -1   1   2    28234.12    26619.52    248.42 o 
   1   1   2     8317.14     7681.64     46.11 o 
   3   1   2     1029.92     1008.71     16.17 o 
   5   1   2     1266.46     1330.81     12.33 o 
   7   1   2      113.63      115.16      7.86 o 
   9   1   2        2.56       -1.44      5.36 o 
  11   1   2        2.79       11.49     17.72 o 
 -12   2   2       17.53       19.62     10.13 o 
 -10   2   2       47.52       32.83      7.63 o 
  -8   2   2       19.81       30.88      6.90 o 
  -6   2   2     2015.70     2057.68     23.28 o 
  -4   2   2     1929.66     1807.32     18.05 o 
  -2   2   2      744.82      787.63     10.60 o 
   0   2   2     2813.73     2460.65     17.64 o 
   2   2   2     1428.92     1337.95     12.36 o 
   4   2   2      154.05      155.69      4.11 o 
   6   2   2        1.80        2.61      3.83 o 
   8   2   2       30.34       25.35      5.35 o 
  10   2   2        6.86        7.00      6.98 o 
 -13   3   2        0.00       22.07     19.47 o 
 -11   3   2        6.32        7.98      6.92 o 
  -9   3   2      429.25      420.61     18.48 o 
  -7   3   2      132.40      107.25      6.91 o 
  -5   3   2       61.69       77.52      5.78 o 
  -3   3   2      745.60      765.32      9.44 o 
  -1   3   2      617.90      629.80     16.95 o 
   1   3   2     1492.30     1493.39     11.81 o 
   3   3   2      383.24      435.48      8.98 o 
   5   3   2     1212.10     1276.36     11.52 o 
   7   3   2       18.49       19.16      5.07 o 
   9   3   2        9.71        6.13      4.99 o 
  11   3   2       10.97       12.85     12.49 o 
 -12   4   2       18.80       13.34      9.82 o 
 -10   4   2        1.28       -5.55      5.95 o 
  -8   4   2      197.79      200.42      8.72 o 
  -6   4   2      123.01      134.10      8.20 o 
  -4   4   2      249.44      230.75      5.81 o 
  -2   4   2      600.51      663.67      9.06 o 
   0   4   2     1587.92     1726.69     13.36 o 
   2   4   2     2253.89     2339.81     19.38 o 
   4   4   2      130.72      123.21      4.48 o 
   6   4   2       51.54       66.52      5.12 o 
   8   4   2        3.23        6.03      4.19 o 
  10   4   2        0.69       -7.80     10.01 o 
 -11   5   2       32.15       27.83      8.93 o 
  -9   5   2       15.66       19.20      5.71 o 
  -7   5   2       11.62       16.71      5.83 o 
  -5   5   2      699.10      747.73     11.01 o 
  -3   5   2     1884.93     1727.17     20.21 o 
  -1   5   2     2874.61     2478.25     18.39 o 
   1   5   2     1046.28      944.21      9.42 o 
   3   5   2      409.23      366.04      7.21 o 
   5   5   2      134.36      150.33      6.72 o 
   7   5   2        6.08        7.96      3.41 o 
   9   5   2        0.02       14.13      8.90 o 
  11   5   2       10.24       40.56     14.51 o 
 -12   6   2        0.46       10.30     11.96 o 
 -10   6   2       15.66       14.49      6.16 o 
  -8   6   2        3.35        3.79      4.56 o 
  -6   6   2      187.92      193.27     12.05 o 
  -4   6   2      903.29      875.00     10.25 o 
  -2   6   2     6833.32     6435.34     52.76 o 
   0   6   2      552.89      568.91      6.76 o 
   2   6   2      109.63      104.02      4.39 o 
   4   6   2      565.99      516.05     20.12 o 
   6   6   2       20.75       33.12      7.31 o 
   8   6   2       47.16       41.18     18.68 o 
  10   6   2        3.01       21.14     15.04 o 
 -11   7   2        0.25       -5.91      5.91 o 
  -9   7   2       24.26       27.05      5.60 o 
  -7   7   2      210.86      204.13      7.67 o 
  -5   7   2      333.41      341.18     14.70 o 
  -3   7   2      472.29      502.68      9.19 o 
  -1   7   2       36.82       60.04      5.92 o 
   1   7   2     9018.60     9314.26     68.34 o 
   3   7   2     1740.08     1842.35     18.93 o 
   5   7   2       10.28        7.20      5.18 o 
   7   7   2        1.33        5.07      9.07 o 
   9   7   2        4.72       20.98     11.57 o 
  11   7   2        1.11        0.61     14.27 o 
 -12   8   2        0.20       12.82     23.54 o 
 -10   8   2       29.75       14.43      8.95 o 
  -8   8   2       22.46       24.50      6.75 o 
  -6   8   2       23.41       22.04      4.47 o 
  -4   8   2     1378.14     1258.06     15.60 o 
  -2   8   2     2661.62     2605.17     21.27 o 
   0   8   2      590.60      669.68      8.29 o 
   2   8   2      669.84      790.49     11.13 o 
   4   8   2     1013.64      966.47     15.28 o 
   6   8   2        4.55        3.37      5.33 o 
   8   8   2       17.55        5.98     10.72 o 
  10   8   2       15.21       34.88     11.96 o 
 -11   9   2        3.81        7.84     10.05 o 
  -9   9   2       92.58       70.94      8.48 o 
  -7   9   2       12.90       13.38      6.01 o 
  -5   9   2      114.63      108.88      7.73 o 
  -3   9   2      830.78      842.52     10.17 o 
  -1   9   2     1486.35     1546.77     17.92 o 
   1   9   2     1085.88     1234.45     12.28 o 
   3   9   2      920.63     1016.60     14.83 o 
   5   9   2      146.18      168.96     13.01 o 
   7   9   2       69.54       58.67     13.99 o 
   9   9   2       19.31       13.83     12.34 o 
 -12  10   2        0.33        7.16     19.75 o 
 -10  10   2       69.09       71.78     16.61 o 
  -8  10   2        0.02        3.74      4.32 o 
  -6  10   2      398.27      422.30      9.92 o 
  -4  10   2        3.04       -2.27      4.38 o 
  -2  10   2     1846.24     2020.41     19.78 o 
   0  10   2      460.58      527.26      8.96 o 
   2  10   2       10.84       11.04      3.52 o 
   4  10   2      480.87      510.66     21.26 o 
   6  10   2        0.06        1.82      9.84 o 
   8  10   2      119.55      133.14     32.73 o 
  10  10   2        0.29       30.81     19.74 o 
 -11  11   2        3.76       31.76     48.20 o 
  -9  11   2        1.41        7.11      4.80 o 
  -7  11   2       88.34       93.48      5.81 o 
  -5  11   2      537.14      523.51      8.50 o 
  -3  11   2        1.11        2.43      4.99 o 
  -1  11   2        0.82       -0.95      3.89 o 
   1  11   2      123.50      138.53      7.97 o 
   3  11   2        0.14        2.29      3.25 o 
   5  11   2       67.87       68.94     11.75 o 
   7  11   2       25.84       41.31     14.78 o 
   9  11   2        7.48       41.32     16.78 o 
 -10  12   2        3.01        8.35     24.16 o 
  -8  12   2        5.67        8.98      3.82 o 
  -6  12   2      224.90      228.96     16.93 o 
  -4  12   2      322.37      356.93      8.20 o 
  -2  12   2       40.04       26.80      5.08 o 
   0  12   2       41.98       52.85      4.20 o 
   2  12   2       23.77       28.00      4.96 o 
   4  12   2      116.05      117.92     13.79 o 
   6  12   2       41.94       42.56     12.44 o 
   8  12   2       31.03       34.05     19.44 o 
  10  12   2        0.00       27.27     19.72 o 
 -11  13   2        4.88       24.97     21.42 o 
  -9  13   2       16.71       10.67      5.42 o 
  -7  13   2       51.62       44.04      5.13 o 
  -5  13   2        9.50       14.55      3.96 o 
  -3  13   2       91.01       96.64      5.94 o 
  -1  13   2      828.85      863.25     13.71 o 
   1  13   2      166.61      180.26     11.40 o 
   3  13   2       35.12       33.92      5.15 o 
   5  13   2       81.90       88.96     13.03 o 
   7  13   2        1.35       -1.97     13.51 o 
   9  13   2       20.89       62.61     36.50 o 
 -10  14   2        0.83       10.76     31.78 o 
  -8  14   2       22.89       14.49     11.15 o 
  -6  14   2      347.64      256.28     54.65 o 
  -4  14   2      163.34      171.17      8.28 o 
  -2  14   2      432.53      427.89      9.16 o 
   0  14   2        3.39       -2.08      4.39 o 
   2  14   2      142.17      141.16      9.17 o 
   4  14   2        1.95        0.01     13.47 o 
   6  14   2       27.14       16.29     14.37 o 
   8  14   2       11.85       -4.52     17.90 o 
  -9  15   2        6.56        6.95     22.06 o 
  -7  15   2       11.80        7.03      4.90 o 
  -5  15   2       40.76       36.73      5.81 o 
  -3  15   2       19.16       14.66      6.77 o 
  -1  15   2      126.88      120.63      6.40 o 
   1  15   2      567.37      600.42     10.03 o 
   3  15   2       43.28       31.14      8.83 o 
   5  15   2       22.49       15.37     16.56 o 
   7  15   2        0.60       -9.17     15.48 o 
   9  15   2        4.05        9.89     18.29 o 
 -10  16   2        3.19        3.07     23.53 o 
  -8  16   2      299.12      333.78     83.79 o 
  -6  16   2      738.49      728.47     37.89 o 
  -4  16   2     1101.92     1085.77     25.99 o 
  -2  16   2       15.24       10.65      6.22 o 
   0  16   2      445.20      396.21     10.18 o 
   2  16   2        0.94        6.64      5.33 o 
   4  16   2        9.06        6.76      3.33 o 
   6  16   2        9.64       23.67     19.44 o 
   8  16   2       65.12       43.14     19.99 o 
  -9  17   2      199.04      256.58     27.73 o 
  -7  17   2      118.96       87.12     22.71 o 
  -5  17   2      226.68      219.80     10.62 o 
  -3  17   2      279.94      306.89     11.20 o 
  -1  17   2      692.54      649.76     15.84 o 
   1  17   2      205.33      240.05      9.97 o 
   3  17   2        0.72        4.98      5.80 o 
   5  17   2      202.48      211.91     22.87 o 
   7  17   2        6.20        3.42     14.57 o 
  -8  18   2        2.09        7.99     18.45 o 
  -6  18   2       54.38       42.24     13.09 o 
  -4  18   2       18.30       23.83      7.95 o 
  -2  18   2        0.01       10.72      6.80 o 
   0  18   2      732.74      717.09     12.89 o 
   2  18   2        1.64       -4.88      5.88 o 
   4  18   2       45.37       27.62      7.30 o 
   6  18   2        0.50       -5.25     14.55 o 
   8  18   2        2.73        2.86     29.62 o 
  -7  19   2        0.01      -36.11     36.11 o 
  -5  19   2        3.65        9.28      8.26 o 
  -3  19   2       33.65       24.70      8.65 o 
  -1  19   2       15.97        3.89      8.60 o 
   1  19   2       57.55       30.04      6.51 o 
   3  19   2      240.88      201.77     28.70 o 
   5  19   2       13.60       10.01     16.60 o 
   7  19   2        1.06        7.03     24.29 o 
  -8  20   2        3.29      -21.56     30.40 o 
  -6  20   2        0.32      -17.06     28.26 o 
  -4  20   2       19.13       22.39      8.94 o 
  -2  20   2       14.13       -3.87      8.39 o 
   0  20   2       58.88       37.15      7.98 o 
   2  20   2        0.98        8.97      9.55 o 
   4  20   2        1.29        8.16     15.49 o 
   6  20   2        3.79       -4.53     20.10 o 
  -7  21   2        5.18        9.09     28.84 o 
  -5  21   2        1.45       -8.38      9.30 o 
  -3  21   2       49.19       28.27     10.98 o 
  -1  21   2       19.53       14.66      8.59 o 
   1  21   2        4.17        2.37     10.92 o 
   3  21   2        8.33       10.98      7.13 o 
   5  21   2        2.19       14.56     17.94 o 
  -6  22   2       16.28       10.65     27.80 o 
  -4  22   2        7.61       12.66     10.85 o 
  -2  22   2       10.03        9.51     12.02 o 
   0  22   2        0.60        0.47      6.31 o 
   2  22   2        5.25        9.52     12.12 o 
   4  22   2        1.70      -11.81     15.25 o 
  -5  23   2        0.15        4.42     41.83 o 
  -3  23   2        7.31       21.95     14.57 o 
  -1  23   2        4.67       10.54      8.25 o 
   1  23   2      112.11      148.03     13.25 o 
   3  23   2       40.71       55.08     18.35 o 
  -4  24   2        3.41        7.77     12.55 o 
  -2  24   2       50.81       66.58     13.90 o 
   0  24   2       21.45       61.34     18.80 o 
   2  24   2       13.36        9.21     18.03 o 
  -1  25   2        0.44       15.54     12.68 o 
   1  25   2        0.01       14.75     24.95 o 
 -13   1   3        0.71       18.04      9.85 o 
 -11   1   3       20.91       27.60      8.02 o 
  -9   1   3     1503.31     1482.71     24.08 o 
  -7   1   3     1344.87     1214.96     20.23 o 
  -5   1   3     3044.92     2968.15     29.32 o 
  -3   1   3       75.36       74.28      6.33 o 
  -1   1   3     5422.08     5001.95     57.68 o 
   1   1   3      170.14      161.31      5.52 o 
   3   1   3      168.16      172.49      8.56 o 
   5   1   3      305.73      327.44      6.38 o 
   7   1   3      582.70      608.22     10.35 o 
   9   1   3        0.90        0.44      5.98 o 
  11   1   3        0.79       25.12     21.31 o 
 -12   2   3      155.86      119.70     19.32 o 
 -10   2   3      212.56      253.52     15.27 o 
  -8   2   3      222.22      226.85     17.33 o 
  -6   2   3     1219.75     1312.99     20.22 o 
  -4   2   3     2966.19     3010.54     27.56 o 
  -2   2   3     1744.99     1560.69     17.05 o 
   0   2   3      209.08      156.19      6.37 o 
   2   2   3     1970.09     2034.64     14.62 o 
   4   2   3     2127.46     2197.03     20.40 o 
   6   2   3        9.89       11.23      4.85 o 
   8   2   3        2.79       -4.66      6.13 o 
  10   2   3       43.23       39.52     14.71 o 
 -13   3   3       23.98       30.36     13.28 o 
 -11   3   3       36.62       51.56     10.55 o 
  -9   3   3        4.80        3.55      7.04 o 
  -7   3   3     1018.70      981.87     14.96 o 
  -5   3   3      124.91      104.74      6.64 o 
  -3   3   3      966.96      843.65     11.92 o 
  -1   3   3      804.10      737.18     18.19 o 
   1   3   3       54.19       65.84      4.13 o 
   3   3   3       79.37       83.51      5.21 o 
   5   3   3      461.24      421.49      9.54 o 
   7   3   3       90.86      100.42      7.13 o 
   9   3   3        1.82        2.40      6.25 o 
  11   3   3        0.13       17.53     11.19 o 
 -12   4   3       11.05       23.05     10.10 o 
 -10   4   3      107.12       89.53     11.47 o 
  -8   4   3       31.90       31.67      7.83 o 
  -6   4   3       87.03       74.65      7.49 o 
  -4   4   3      275.52      277.23      9.96 o 
  -2   4   3        8.61        3.80      4.63 o 
   0   4   3     1445.83     1458.20     16.46 o 
   2   4   3     1310.78     1257.75     10.93 o 
   4   4   3       65.59       63.99      5.47 o 
   6   4   3        0.07        4.21      4.01 o 
   8   4   3      123.45      120.36     13.94 o 
  10   4   3        0.07       10.80     14.74 o 
 -13   5   3        0.00       -0.22     13.01 o 
 -11   5   3        2.20       30.49     13.07 o 
  -9   5   3        0.80        6.25      7.78 o 
  -7   5   3       11.64       14.18      8.41 o 
  -5   5   3      148.22      165.48      7.07 o 
  -3   5   3     1965.85     1951.09     20.90 o 
  -1   5   3     6527.58     6458.86     50.15 o 
   1   5   3     3230.46     3071.35     21.90 o 
   3   5   3      103.80      109.40      3.39 o 
   5   5   3        1.99        2.81      3.05 o 
   7   5   3       57.23       57.65      4.00 o 
   9   5   3       30.83       24.63      9.34 o 
 -12   6   3        8.93       20.36      9.75 o 
 -10   6   3        0.14        0.21      6.17 o 
  -8   6   3       19.82       16.53      7.32 o 
  -6   6   3      198.46      232.86     11.10 o 
  -4   6   3       38.02       59.34     11.65 o 
  -2   6   3     1390.21     1506.41     17.29 o 
   0   6   3      993.46      832.88     15.45 o 
   2   6   3      788.89      698.75      8.49 o 
   4   6   3      386.10      382.92      5.95 o 
   6   6   3        1.66       10.47      6.67 o 
   8   6   3        9.69        7.91      9.24 o 
  10   6   3       38.38       38.59     13.40 o 
 -11   7   3       23.31       30.55      9.86 o 
  -9   7   3       21.50       13.82      8.58 o 
  -7   7   3       15.54       21.22      5.96 o 
  -5   7   3      554.26      509.01     15.19 o 
  -3   7   3        1.57        3.12      4.71 o 
  -1   7   3     2460.62     2316.49     20.81 o 
   1   7   3      937.96      944.56     11.13 o 
   3   7   3      340.83      369.88     13.40 o 
   5   7   3       91.18       97.59     26.71 o 
   7   7   3       51.32       40.43     16.90 o 
   9   7   3       16.37       15.00     10.68 o 
 -12   8   3        2.27        9.16     17.12 o 
 -10   8   3        6.70       14.17      7.47 o 
  -8   8   3      226.93      223.18      8.33 o 
  -6   8   3       82.90       82.72      8.10 o 
  -4   8   3      881.03      849.06     14.00 o 
  -2   8   3     3057.41     3367.32     28.05 o 
   0   8   3     4166.27     4723.72     33.31 o 
   2   8   3      690.16      600.51      8.11 o 
   4   8   3      163.89      174.01      7.07 o 
   6   8   3        0.19        9.60      9.72 o 
   8   8   3       23.92       39.77     14.80 o 
  10   8   3       15.24       22.42     24.40 o 
 -11   9   3       12.50       29.21     17.92 o 
  -9   9   3       14.90       12.93      6.54 o 
  -7   9   3       10.79        9.36      5.57 o 
  -5   9   3     1271.52     1323.12     20.53 o 
  -3   9   3     1167.86     1226.84     24.63 o 
  -1   9   3        6.37       14.04      5.01 o 
   1   9   3      920.01     1038.93     17.18 o 
   3   9   3      148.49      182.24      8.47 o 
   5   9   3        6.56        5.97      9.20 o 
   7   9   3       48.12       49.84     12.65 o 
   9   9   3       63.49       56.59     17.59 o 
 -12  10   3        5.09       35.55     21.56 o 
 -10  10   3        0.96       14.73     11.76 o 
  -8  10   3      178.17      192.68      8.85 o 
  -6  10   3       44.97       41.52      7.86 o 
  -4  10   3       10.31        9.27      5.38 o 
  -2  10   3       72.91       65.55      6.12 o 
   0  10   3        3.78        2.08      4.26 o 
   2  10   3       84.80       83.44      4.74 o 
   4  10   3       92.86      121.24     12.65 o 
   6  10   3        9.22       15.92     12.39 o 
   8  10   3      317.13      312.49     26.56 o 
  10  10   3        0.12       22.35     26.69 o 
 -11  11   3        6.70       22.12     24.67 o 
  -9  11   3       72.67       73.77     13.85 o 
  -7  11   3       38.08       31.45      7.44 o 
  -5  11   3       66.72       78.05      8.32 o 
  -3  11   3       14.47       11.91      4.78 o 
  -1  11   3        0.67       -3.66      6.22 o 
   1  11   3        0.09        7.95      4.71 o 
   3  11   3        0.05        0.15      4.39 o 
   5  11   3      715.18      750.77     18.95 o 
   7  11   3        0.50        4.04     12.20 o 
   9  11   3       44.26       48.95     19.08 o 
 -10  12   3        2.96        5.95      9.94 o 
  -8  12   3        8.45        4.10      5.08 o 
  -6  12   3       47.35       29.21      6.62 o 
  -4  12   3       62.27       76.65     11.28 o 
  -2  12   3       28.06       22.00      5.89 o 
   0  12   3        4.80        8.91      5.38 o 
   2  12   3      169.51      151.90      8.68 o 
   4  12   3       72.22       50.58     12.84 o 
   6  12   3       26.34       24.38     17.95 o 
   8  12   3       31.55       19.15     14.69 o 
 -11  13   3        0.27        8.59     22.21 o 
  -9  13   3       30.81       19.76      6.44 o 
  -7  13   3       65.51       82.49     12.63 o 
  -5  13   3      131.18      141.93      9.62 o 
  -3  13   3        6.23        8.23      6.22 o 
  -1  13   3       58.23       49.43      8.10 o 
   1  13   3       56.34       55.14      7.87 o 
   3  13   3       14.98       15.69      5.96 o 
   5  13   3       93.32       96.60     16.29 o 
   7  13   3        1.06       -0.66     12.43 o 
   9  13   3        7.28        3.21     19.14 o 
 -10  14   3       60.03       62.35     35.92 o 
  -8  14   3        5.33       10.14      5.09 o 
  -6  14   3        0.05       -1.13      4.92 o 
  -4  14   3       73.86       77.82      8.93 o 
  -2  14   3      407.70      438.85     12.15 o 
   0  14   3       87.43       83.26      9.01 o 
   2  14   3      377.56      354.83     19.92 o 
   4  14   3       15.63       24.94     10.27 o 
   6  14   3      210.48      250.61     22.75 o 
   8  14   3       27.54       30.30     18.14 o 
  -9  15   3      193.12      252.62     67.55 o 
  -7  15   3      348.07      338.13     23.25 o 
  -5  15   3       71.86       83.07      8.96 o 
  -3  15   3       18.06       19.09      8.64 o 
  -1  15   3      368.71      379.96     15.89 o 
   1  15   3      245.48      257.46      8.03 o 
   3  15   3      528.96      551.53     10.87 o 
   5  15   3       34.08       36.27     15.69 o 
   7  15   3       69.48       59.21     22.70 o 
 -10  16   3       19.09       31.08     27.07 o 
  -8  16   3        0.11       -4.92     11.74 o 
  -6  16   3      166.47      196.78     21.30 o 
  -4  16   3       21.98       19.92      8.42 o 
  -2  16   3      142.81      188.46     12.07 o 
   0  16   3       19.08       22.38      7.64 o 
   2  16   3       22.03       29.04      9.33 o 
   4  16   3        2.75        2.40     13.72 o 
   6  16   3       17.60       25.49     17.39 o 
   8  16   3        0.93        9.84     18.44 o 
  -9  17   3       11.06        5.26     18.91 o 
  -7  17   3       56.59       42.62     11.46 o 
  -5  17   3        1.09        9.79      6.62 o 
  -3  17   3      559.52      595.48     17.25 o 
  -1  17   3        4.14       -7.65      8.84 o 
   1  17   3        5.95        7.18      5.92 o 
   3  17   3        2.68        2.92      6.76 o 
   5  17   3       67.76       44.56     17.66 o 
   7  17   3       16.72       23.07     16.88 o 
  -8  18   3       15.83       12.00     18.70 o 
  -6  18   3        7.27       -0.56      4.39 o 
  -4  18   3      111.74      131.88     12.60 o 
  -2  18   3        0.15       12.06      6.71 o 
   0  18   3      114.62      141.02      9.69 o 
   2  18   3      352.28      305.05     13.24 o 
   4  18   3       15.69       18.46     13.93 o 
   6  18   3        8.27       12.15     16.03 o 
  -7  19   3       69.70       45.14     25.72 o 
  -5  19   3        0.31       -5.93      7.88 o 
  -3  19   3      100.89       94.70     12.72 o 
  -1  19   3       79.26       72.54      8.64 o 
   1  19   3        0.61        4.08      6.25 o 
   3  19   3       39.21       36.57      9.14 o 
   5  19   3        3.52       -5.80     15.00 o 
  -8  20   3        0.13      -16.63     30.14 o 
  -6  20   3       14.81       11.48      8.94 o 
  -4  20   3        0.00        2.01      9.88 o 
  -2  20   3       16.18       10.54      9.56 o 
   0  20   3       38.53       23.41      7.02 o 
   2  20   3        2.38        7.61      8.08 o 
   4  20   3        0.02       10.45     19.88 o 
   6  20   3        0.03       31.21     24.08 o 
  -7  21   3        0.21        9.87     28.06 o 
  -5  21   3       15.41       14.36      9.56 o 
  -3  21   3       25.66       21.88      9.91 o 
  -1  21   3       19.07       42.01     10.51 o 
   1  21   3        1.22        6.21      9.30 o 
   3  21   3       25.90       38.71     21.75 o 
   5  21   3        0.06       -7.41     22.26 o 
  -6  22   3        6.37       14.03     45.99 o 
  -4  22   3        4.92        8.39     15.27 o 
  -2  22   3       15.62       22.73     12.12 o 
   0  22   3       40.78       40.53     13.96 o 
   2  22   3        3.42        9.90      9.94 o 
   4  22   3        0.93      -11.86     16.50 o 
  -5  23   3        0.01        8.11     13.14 o 
  -3  23   3        0.83       25.29     12.33 o 
  -1  23   3        1.02      -14.89     14.89 o 
   1  23   3        2.78       16.40      9.55 o 
   3  23   3        0.97       -1.47     14.73 o 
  -4  24   3        8.70       16.94     17.90 o 
  -2  24   3       50.84       88.17     14.95 o 
   0  24   3       33.75       69.66     18.71 o 
   2  24   3       11.11       34.65     17.08 o 
 -12   0   4      358.28      314.12     25.03 o 
 -10   0   4      434.95      414.93     28.06 o 
  -8   0   4      738.33      704.80     19.78 o 
  -6   0   4      215.79      243.38     20.40 o 
  -4   0   4     3924.56     3791.47     48.49 o 
  -2   0   4      810.72      824.29     35.73 o 
   0   0   4       59.68       97.54     14.41 o 
   2   0   4     5180.19     5680.38     61.37 o 
   4   0   4     2264.49     2525.09     31.57 o 
   6   0   4        0.96       -3.75      6.49 o 
   8   0   4        0.98       -3.65      8.63 o 
  10   0   4        0.54      -41.83     41.83 o 
 -13   1   4       44.50       41.48     12.07 o 
 -11   1   4       13.70        0.57      9.80 o 
  -9   1   4      185.42      207.46     11.07 o 
  -7   1   4      231.41      262.12     11.78 o 
  -5   1   4      412.47      432.14      9.72 o 
  -3   1   4      490.55      523.31     10.73 o 
  -1   1   4     3206.89     3481.53     31.55 o 
   1   1   4     4728.41     4952.30     33.87 o 
   3   1   4      213.90      202.37      5.71 o 
   5   1   4      326.39      332.67      9.02 o 
   7   1   4        1.14        3.96      5.20 o 
   9   1   4        9.96       -1.56      6.84 o 
 -12   2   4       21.30       15.97     12.21 o 
 -10   2   4       36.39       24.91      9.25 o 
  -8   2   4      109.42      116.16     10.28 o 
  -6   2   4      219.29      221.31      8.74 o 
  -4   2   4       11.47        5.22      5.88 o 
  -2   2   4      599.66      622.30     11.07 o 
   0   2   4      806.96      854.46     14.38 o 
   2   2   4       50.69       73.21      7.09 o 
   4   2   4      340.50      360.41      9.84 o 
   6   2   4       45.11       43.32      5.85 o 
   8   2   4       20.31       19.43      5.69 o 
  10   2   4        3.24        8.49      9.39 o 
 -13   3   4        0.03       -2.34     10.69 o 
 -11   3   4       28.11       15.03     12.02 o 
  -9   3   4       42.31       39.00      9.70 o 
  -7   3   4        0.73       11.13      7.15 o 
  -5   3   4        3.35       -1.97      6.55 o 
  -3   3   4      121.44      108.40     10.73 o 
  -1   3   4       22.72       24.97      5.87 o 
   1   3   4     3473.79     3626.56     25.38 o 
   3   3   4       81.21       89.10     10.22 o 
   5   3   4       27.73       23.93      6.28 o 
   7   3   4       20.45       20.36      5.90 o 
   9   3   4       16.19       13.32     11.38 o 
 -12   4   4        1.25       17.97     12.19 o 
 -10   4   4       51.93       28.18      8.55 o 
  -8   4   4        4.93        9.36      8.21 o 
  -6   4   4       31.49       35.16      9.36 o 
  -4   4   4     1491.56     1458.52     18.60 o 
  -2   4   4      290.71      260.40      7.84 o 
   0   4   4        7.32       21.13      4.89 o 
   2   4   4     1673.90     1577.98     14.57 o 
   4   4   4       72.25      102.66     10.10 o 
   6   4   4        2.66        3.57      4.80 o 
   8   4   4       13.04       12.16      6.01 o 
  10   4   4        1.85       17.78     11.80 o 
 -13   5   4       14.74       19.34     12.61 o 
 -11   5   4        7.17        8.51     11.18 o 
  -9   5   4       36.47       41.12     10.34 o 
  -7   5   4        8.09       -0.19      6.53 o 
  -5   5   4      135.99      109.00      7.94 o 
  -3   5   4      321.05      272.00     11.25 o 
  -1   5   4      218.88      190.05     10.41 o 
   1   5   4        2.39        1.27      4.34 o 
   3   5   4      480.55      472.18     11.45 o 
   5   5   4      272.35      276.72      9.37 o 
   7   5   4       48.23       30.20      8.98 o 
   9   5   4       10.34       15.86     10.51 o 
 -12   6   4        2.69       20.98      9.83 o 
 -10   6   4        0.48        6.67     11.11 o 
  -8   6   4      147.77      162.42     10.69 o 
  -6   6   4      458.56      439.98     20.70 o 
  -4   6   4       61.21       53.00      7.99 o 
  -2   6   4      274.94      252.66      7.94 o 
   0   6   4      110.57      108.37      8.36 o 
   2   6   4       82.60       93.76      8.53 o 
   4   6   4        0.72        0.41      5.32 o 
   6   6   4      212.60      209.12     11.74 o 
   8   6   4      143.87      170.58     24.65 o 
  10   6   4       32.78       45.73     20.27 o 
 -11   7   4       35.00       25.79     11.18 o 
  -9   7   4        0.00        9.34     10.33 o 
  -7   7   4       10.99       12.37      8.88 o 
  -5   7   4     1599.31     1645.15     19.73 o 
  -3   7   4      872.82      937.78     14.28 o 
  -1   7   4      514.36      534.94      8.80 o 
   1   7   4        0.15        3.43      4.17 o 
   3   7   4        5.51        7.40      4.06 o 
   5   7   4       19.17       22.90      4.35 o 
   7   7   4       14.62       26.66     13.05 o 
   9   7   4       67.22       64.64     16.36 o 
 -12   8   4        2.48       13.00     19.22 o 
 -10   8   4        1.08       11.09     11.63 o 
  -8   8   4       69.64       74.81      8.48 o 
  -6   8   4       24.09       29.54      7.15 o 
  -4   8   4       72.09       78.41      8.04 o 
  -2   8   4     1294.57     1400.88     15.46 o 
   0   8   4      377.71      349.00      7.57 o 
   2   8   4       94.53       96.22      6.86 o 
   4   8   4        3.40        6.94      4.71 o 
   6   8   4        5.58       -6.14      9.11 o 
   8   8   4       28.71       27.18     15.08 o 
 -11   9   4        3.11       22.82     15.70 o 
  -9   9   4        0.43       22.09     16.80 o 
  -7   9   4       80.25       75.68     13.04 o 
  -5   9   4       55.17       87.27      8.41 o 
  -3   9   4     2629.19     2661.85     25.91 o 
  -1   9   4       15.51       11.72      6.46 o 
   1   9   4        5.85        5.30      4.73 o 
   3   9   4        0.83        5.00      3.52 o 
   5   9   4        0.78        1.71      4.85 o 
   7   9   4       75.36       66.32     14.18 o 
   9   9   4       71.65       48.61     17.98 o 
 -12  10   4        5.71       32.28     14.06 o 
 -10  10   4       16.61       26.32      9.58 o 
  -8  10   4       74.99       65.60     10.26 o 
  -6  10   4      644.84      643.05     14.82 o 
  -4  10   4       84.31       83.44      7.98 o 
  -2  10   4      106.19      114.47      8.05 o 
   0  10   4     1043.16     1125.96     15.81 o 
   2  10   4       32.39       33.67      3.80 o 
   4  10   4      552.75      541.62     29.66 o 
   6  10   4      445.16      471.43     16.97 o 
   8  10   4      235.55      277.86     19.70 o 
 -11  11   4        6.75      -15.70     20.38 o 
  -9  11   4       17.53       21.84     16.65 o 
  -7  11   4        7.96        6.85      7.85 o 
  -5  11   4      117.84      157.46     15.52 o 
  -3  11   4     1106.34     1125.75     17.03 o 
  -1  11   4      471.29      444.54     12.96 o 
   1  11   4      170.83      171.78      9.42 o 
   3  11   4        5.13        7.27      3.80 o 
   5  11   4     1197.04     1215.58     38.78 o 
   7  11   4       26.33       35.67     14.38 o 
   9  11   4        4.35        5.02     17.02 o 
 -10  12   4       15.63       30.50     10.51 o 
  -8  12   4      134.84      121.25     11.93 o 
  -6  12   4      335.74      354.22     14.84 o 
  -4  12   4        3.21        4.16      6.26 o 
  -2  12   4        0.01        1.34      5.92 o 
   0  12   4      124.08      138.82      9.49 o 
   2  12   4     2601.30     2619.40     26.47 o 
   4  12   4       81.66       92.18     11.64 o 
   6  12   4       24.07       25.54     15.78 o 
   8  12   4        2.43        5.69     14.65 o 
 -11  13   4        0.68       35.08     17.73 o 
  -9  13   4       17.14       25.34      9.86 o 
  -7  13   4       14.56       15.35      6.34 o 
  -5  13   4      122.19      147.74     10.58 o 
  -3  13   4      464.69      493.41     10.73 o 
  -1  13   4      154.12      225.94     17.81 o 
   1  13   4      186.01      182.04     17.44 o 
   3  13   4      220.39      219.63      9.66 o 
   5  13   4       11.85        6.10     11.51 o 
   7  13   4        8.52        8.15     16.60 o 
 -10  14   4        4.15       11.02     15.74 o 
  -8  14   4       75.91       53.76      7.22 o 
  -6  14   4       13.49       20.51      6.41 o 
  -4  14   4        3.84        5.90      5.97 o 
  -2  14   4        0.02        8.16      9.31 o 
   0  14   4      406.75      424.63     11.81 o 
   2  14   4      102.64       77.37      4.91 o 
   4  14   4       21.08       23.49     13.49 o 
   6  14   4        0.35       -3.83     15.16 o 
   8  14   4        1.24        8.84     21.68 o 
  -9  15   4        7.59       12.94     13.86 o 
  -7  15   4        0.02        6.10      7.09 o 
  -5  15   4      361.20      345.20     13.83 o 
  -3  15   4       59.62       48.43      8.62 o 
  -1  15   4       23.53       40.27      9.10 o 
   1  15   4        4.27        0.31      7.49 o 
   3  15   4       85.44       79.21     10.52 o 
   5  15   4       55.33       57.90     18.06 o 
   7  15   4        3.84        8.34     17.63 o 
 -10  16   4       49.74       -4.28     16.48 o 
  -8  16   4       12.70        8.15      7.80 o 
  -6  16   4      229.15      276.54     22.22 o 
  -4  16   4       21.57       25.53      8.48 o 
  -2  16   4       59.65       64.37      9.25 o 
   0  16   4      571.22      553.64     15.25 o 
   2  16   4        1.77       -4.49      8.06 o 
   4  16   4      465.34      460.13     18.64 o 
   6  16   4        7.97       -4.52     16.62 o 
  -9  17   4       27.29       15.60     16.14 o 
  -7  17   4       28.06        9.48      8.47 o 
  -5  17   4       22.59       17.99      9.92 o 
  -3  17   4      564.42      577.67     19.44 o 
  -1  17   4        0.14       -1.21      6.47 o 
   1  17   4      430.51      391.68      9.96 o 
   3  17   4       48.19       31.18      7.61 o 
   5  17   4        3.56       -4.15     14.45 o 
   7  17   4       52.23       37.17     19.21 o 
  -8  18   4       11.80       26.72     15.99 o 
  -6  18   4       31.34       31.35      7.27 o 
  -4  18   4        7.26        2.42      8.21 o 
  -2  18   4       16.26        6.00      8.73 o 
   0  18   4      201.51      235.35     33.08 o 
   2  18   4      138.06      170.87     14.96 o 
   4  18   4       78.88       98.31     22.07 o 
   6  18   4        0.26       -8.79     16.92 o 
  -7  19   4        0.02      -10.58     24.69 o 
  -5  19   4        1.30        1.87      7.99 o 
  -3  19   4        3.09       13.65      7.77 o 
  -1  19   4      351.43      360.37     29.85 o 
   1  19   4        8.86       11.55      6.19 o 
   3  19   4        2.37       30.29     16.84 o 
   5  19   4       24.38       38.35     18.16 o 
  -8  20   4        0.56       43.39     32.74 o 
  -6  20   4        4.30       -1.82     16.11 o 
  -4  20   4       78.77      107.63     15.76 o 
  -2  20   4        0.26       -6.28      7.44 o 
   0  20   4       20.54       31.77     10.11 o 
   2  20   4       19.28       31.82      9.10 o 
   4  20   4        3.05        6.44     17.31 o 
  -7  21   4        8.73       20.79     49.37 o 
  -5  21   4        0.17      -12.60     20.42 o 
  -3  21   4       15.20       20.11      9.54 o 
  -1  21   4       10.38       18.46      9.02 o 
   1  21   4        1.00        9.88     12.90 o 
   3  21   4       65.80       78.04     18.74 o 
  -6  22   4        0.19       17.03     18.86 o 
  -4  22   4       27.54       29.15     14.21 o 
  -2  22   4        0.88       18.31     12.23 o 
   0  22   4        2.90       20.67     18.16 o 
   2  22   4        0.02       -7.99     15.13 o 
  -5  23   4       18.72       22.78     12.93 o 
  -3  23   4       71.01       76.42     25.05 o 
  -1  23   4        4.53       28.34     13.97 o 
   1  23   4        1.41        7.40      9.92 o 
  -2  24   4        8.74       68.43     21.34 o 
   0  24   4       14.95       12.66     15.14 o 
 -13   1   5       10.02       25.33     14.79 o 
 -11   1   5       53.63       40.09     12.44 o 
  -9   1   5        8.31       14.14     11.54 o 
  -7   1   5      119.58      123.60     10.05 o 
  -5   1   5       81.41       66.78      9.34 o 
  -3   1   5      305.82      345.22     13.73 o 
  -1   1   5     2448.15     2751.24     26.89 o 
   1   1   5     1621.63     1800.71     15.80 o 
   3   1   5       41.97       36.87      6.44 o 
   5   1   5      133.35      165.89     14.82 o 
   7   1   5        4.74        1.91      5.63 o 
   9   1   5        0.43       27.63     13.96 o 
 -12   2   5       11.21        7.45     11.10 o 
 -10   2   5       13.89       10.07     10.73 o 
  -8   2   5        2.19        2.62      7.92 o 
  -6   2   5      181.89      163.21     11.15 o 
  -4   2   5      253.48      301.57     10.54 o 
  -2   2   5     4699.92     4747.35     52.46 o 
   0   2   5      147.05      194.01      9.07 o 
   2   2   5       64.44       70.37      7.37 o 
   4   2   5       32.64       33.49      7.27 o 
   6   2   5       39.83       29.03      5.24 o 
   8   2   5       14.86       23.77      9.33 o 
 -13   3   5       18.03       27.61     13.37 o 
 -11   3   5       50.75       45.17     12.93 o 
  -9   3   5       15.38       20.39      9.29 o 
  -7   3   5      183.80      199.08     13.24 o 
  -5   3   5       58.04       67.18      8.61 o 
  -3   3   5      339.13      359.72     12.60 o 
  -1   3   5     1934.92     2065.94     25.88 o 
   1   3   5      323.93      293.46      9.82 o 
   3   3   5     1397.56     1431.71     18.34 o 
   5   3   5        3.22       -0.23      7.37 o 
   7   3   5       14.35        4.81      5.66 o 
   9   3   5       41.76       68.05     14.83 o 
 -12   4   5       11.32       30.58     18.15 o 
 -10   4   5        7.04        1.67     10.79 o 
  -8   4   5      142.31      142.94      9.92 o 
  -6   4   5      541.55      572.97     14.33 o 
  -4   4   5       59.28       77.77      7.78 o 
  -2   4   5     3021.60     3030.70     29.56 o 
   0   4   5     1341.03     1434.66     17.09 o 
   2   4   5     1569.24     1611.22     17.20 o 
   4   4   5       61.93       62.38      5.94 o 
   6   4   5      419.67      393.52      9.54 o 
   8   4   5        0.03        3.24     12.26 o 
 -13   5   5        3.70        5.04     11.57 o 
 -11   5   5        0.13       13.96     10.03 o 
  -9   5   5       83.48      130.52     10.04 o 
  -7   5   5       28.13       41.57     10.54 o 
  -5   5   5      701.23      616.15     19.76 o 
  -3   5   5     4075.47     4044.70     40.25 o 
  -1   5   5        0.01       -3.88      5.79 o 
   1   5   5       86.23      102.50      9.14 o 
   3   5   5       62.36       81.45      6.43 o 
   5   5   5      610.18      666.26     14.46 o 
   7   5   5       25.85       19.29      6.75 o 
   9   5   5        3.95       32.43     15.79 o 
 -12   6   5        3.85       36.68     11.58 o 
 -10   6   5        0.84        4.99      8.35 o 
  -8   6   5        0.57        2.08      7.76 o 
  -6   6   5      341.89      359.31     11.65 o 
  -4   6   5      214.17      211.49      9.43 o 
  -2   6   5     1115.28     1130.17     16.94 o 
   0   6   5     5066.29     5055.79     52.85 o 
   2   6   5      167.11      191.28     10.79 o 
   4   6   5      146.25      157.88      6.39 o 
   6   6   5       49.93       52.21      5.65 o 
   8   6   5      184.14       67.04     28.35 o 
 -11   7   5        9.31       24.00     12.99 o 
  -9   7   5       64.30       67.65      9.95 o 
  -7   7   5       31.25       27.13     11.72 o 
  -5   7   5      315.35      282.90     15.04 o 
  -3   7   5      473.44      424.02     13.25 o 
  -1   7   5       89.06      104.19      7.35 o 
   1   7   5        0.25        7.78      6.12 o 
   3   7   5      644.40      656.44     10.29 o 
   5   7   5       48.62       71.33      9.91 o 
   7   7   5      157.53      215.28     20.78 o 
   9   7   5        0.00       19.92     18.96 o 
 -12   8   5       12.64        7.82     10.13 o 
 -10   8   5        0.52       13.43     12.73 o 
  -8   8   5      310.44      262.03     13.87 o 
  -6   8   5      584.40      666.62     14.51 o 
  -4   8   5       23.73       26.69      8.42 o 
  -2   8   5      291.65      290.44     11.22 o 
   0   8   5      506.59      470.02     11.64 o 
   2   8   5       64.84       72.33      6.78 o 
   4   8   5       24.77       13.69      4.82 o 
   6   8   5      297.15      339.13     19.01 o 
   8   8   5      350.39      305.20     23.00 o 
 -11   9   5       27.93       31.95     11.79 o 
  -9   9   5      201.62      195.08     12.01 o 
  -7   9   5       33.47       36.11     12.45 o 
  -5   9   5      368.68      407.90     13.59 o 
  -3   9   5       46.43       51.19      7.60 o 
  -1   9   5       26.85       32.18      6.56 o 
   1   9   5      227.88      224.47     10.21 o 
   3   9   5      639.51      662.18      9.85 o 
   5   9   5      692.64      668.45     32.61 o 
   7   9   5      111.52      121.18     22.60 o 
 -12  10   5       12.76       50.99     20.63 o 
 -10  10   5        0.05       12.74     10.42 o 
  -8  10   5       20.39       19.77      9.27 o 
  -6  10   5       52.67       55.03      9.61 o 
  -4  10   5      122.13      132.94     13.71 o 
  -2  10   5        0.96       10.03      8.14 o 
   0  10   5       28.07       43.18      6.40 o 
   2  10   5     1215.78     1241.20     15.36 o 
   4  10   5      114.82      114.29      8.16 o 
   6  10   5       97.01       74.43     17.93 o 
   8  10   5        2.35       21.78     17.45 o 
 -11  11   5       39.07       38.99     27.23 o 
  -9  11   5        8.72        7.82     10.53 o 
  -7  11   5       27.81       23.26     11.09 o 
  -5  11   5       99.76      107.79     10.35 o 
  -3  11   5       60.63       54.52      8.54 o 
  -1  11   5     1421.44     1324.26     27.25 o 
   1  11   5      450.34      449.75     14.36 o 
   3  11   5      816.60      812.14     15.26 o 
   5  11   5       67.31       55.77      7.91 o 
   7  11   5        0.31       -0.07     12.85 o 
 -10  12   5        0.06       10.82     19.54 o 
  -8  12   5       35.86       22.67      8.83 o 
  -6  12   5       18.55        1.50      6.74 o 
  -4  12   5        0.00        8.46      9.11 o 
  -2  12   5      240.93      250.36     12.53 o 
   0  12   5      954.11     1014.72     16.05 o 
   2  12   5      147.50      154.32      6.55 o 
   4  12   5       97.25      105.36     13.50 o 
   6  12   5        2.73        4.39     11.58 o 
   8  12   5        1.33       -6.71     15.81 o 
 -11  13   5       34.64       71.08     35.61 o 
  -9  13   5       28.02       54.22     12.43 o 
  -7  13   5        1.87       -4.74      6.63 o 
  -5  13   5      308.78      304.99     13.72 o 
  -3  13   5      619.51      609.76     16.64 o 
  -1  13   5      618.49      628.78     17.48 o 
   1  13   5      124.13      129.96     10.06 o 
   3  13   5        3.84       10.39      4.76 o 
   5  13   5       37.02       41.30     18.05 o 
   7  13   5        3.16        7.03     15.52 o 
 -10  14   5       14.74       11.60     10.45 o 
  -8  14   5       19.23       55.97     18.90 o 
  -6  14   5       38.95       28.02      9.40 o 
  -4  14   5       24.49       19.49      7.22 o 
  -2  14   5      764.76      725.87     19.33 o 
   0  14   5        6.05       20.52      8.25 o 
   2  14   5       12.27       22.82      6.69 o 
   4  14   5       57.71       58.35     12.85 o 
   6  14   5       36.74       24.44     21.41 o 
  -9  15   5       54.55       74.11     15.06 o 
  -7  15   5       50.58       49.94      9.26 o 
  -5  15   5      126.12      156.49     12.91 o 
  -3  15   5       70.94       39.76      9.45 o 
  -1  15   5      233.54      235.65     14.55 o 
   1  15   5      295.62      310.99     11.96 o 
   3  15   5        0.41       -5.58      7.61 o 
   5  15   5        0.10       -5.97     12.51 o 
   7  15   5       13.89        7.67     22.12 o 
 -10  16   5       18.57       39.83     23.23 o 
  -8  16   5       41.64       45.34      9.41 o 
  -6  16   5       35.08       37.89      9.21 o 
  -4  16   5       19.62       26.30      9.72 o 
  -2  16   5      347.21      376.30     23.24 o 
   0  16   5       64.98      108.45     21.89 o 
   2  16   5      167.41      211.37     12.59 o 
   4  16   5        0.14        1.42     14.32 o 
   6  16   5        0.00       22.21     19.18 o 
  -9  17   5       24.49       49.63     27.73 o 
  -7  17   5       21.02       41.64     20.01 o 
  -5  17   5       50.38       62.45     11.60 o 
  -3  17   5       37.36       52.52     14.01 o 
  -1  17   5       32.84       19.28      9.80 o 
   1  17   5       53.69       44.15     10.95 o 
   3  17   5        8.80        6.34     13.92 o 
   5  17   5        4.55       24.61     19.61 o 
  -8  18   5        5.87       -6.20     17.82 o 
  -6  18   5       54.28       50.29     12.87 o 
  -4  18   5       97.40       71.83     12.13 o 
  -2  18   5      193.32      169.97     18.41 o 
   0  18   5       19.15        7.74      9.52 o 
   2  18   5       24.62       22.52     10.63 o 
   4  18   5        1.78       17.29     13.98 o 
  -7  19   5        4.17       33.05     19.25 o 
  -5  19   5       73.58       39.94     13.83 o 
  -3  19   5        0.60        7.77      9.95 o 
  -1  19   5        2.64        5.91      7.39 o 
   1  19   5       61.57       36.05     10.91 o 
   3  19   5        0.04       24.56     16.20 o 
   5  19   5        0.89       -4.90     21.85 o 
  -6  20   5        0.11       -6.58     14.25 o 
  -4  20   5       21.95       42.43     10.06 o 
  -2  20   5       76.03       73.14     10.59 o 
   0  20   5      125.95      148.52     41.15 o 
   2  20   5        0.04       29.05     14.84 o 
   4  20   5        1.16        5.85     28.47 o 
  -7  21   5       10.03       26.23     20.94 o 
  -5  21   5       29.59       37.17     10.50 o 
  -3  21   5        0.21       -0.91      9.52 o 
  -1  21   5        4.20       15.08     10.76 o 
   1  21   5        0.01       13.86     12.08 o 
   3  21   5        2.38      -16.73     17.75 o 
  -6  22   5       12.06       44.27     14.25 o 
  -4  22   5        0.92       -2.51     11.41 o 
  -2  22   5       17.11       39.00     11.82 o 
   0  22   5        5.75       18.03     15.41 o 
   2  22   5       13.55       31.42     22.75 o 
  -3  23   5        1.24      -10.40     16.39 o 
  -1  23   5        2.19       -8.40     15.84 o 
 -12   0   6        6.71       13.46     15.94 o 
 -10   0   6       17.62       14.32     13.46 o 
  -8   0   6      465.38      458.35     22.86 o 
  -6   0   6       38.13       63.34     13.13 o 
  -4   0   6      921.40      927.09     27.67 o 
  -2   0   6     2881.95     3069.19     57.31 o 
   0   0   6      148.40      170.07     13.64 o 
   2   0   6      845.34      811.86     18.39 o 
   4   0   6        0.02       11.52     12.32 o 
   6   0   6        6.59       -0.78      8.81 o 
   8   0   6        0.08       26.15     18.58 o 
 -13   1   6       11.03       41.60     14.37 o 
 -11   1   6        6.54        8.57     13.16 o 
  -9   1   6       27.83       28.29     11.32 o 
  -7   1   6        7.84       -5.06      8.10 o 
  -5   1   6     2266.27     2329.58     29.86 o 
  -3   1   6       60.24       49.94     10.08 o 
  -1   1   6        0.06       -2.48      8.29 o 
   1   1   6       20.69       25.74      7.29 o 
   3   1   6       24.30       37.89      7.00 o 
   5   1   6        3.05       15.70      8.65 o 
   7   1   6        4.82        2.66      8.72 o 
 -12   2   6        6.26        3.35     10.43 o 
 -10   2   6        0.11       -2.42      8.98 o 
  -8   2   6       31.89       31.16     10.09 o 
  -6   2   6       27.18       42.88     10.85 o 
  -4   2   6     1470.64     1463.38     32.61 o 
  -2   2   6        0.28       -5.04      7.32 o 
   0   2   6      657.59      656.69     17.32 o 
   2   2   6      206.13      234.66      8.22 o 
   4   2   6       21.94        9.38      7.62 o 
   6   2   6       56.49       42.61     10.97 o 
   8   2   6       19.31       26.07     13.58 o 
 -13   3   6        1.32       23.39     19.50 o 
 -11   3   6        8.08       -7.90     10.86 o 
  -9   3   6       62.43       56.23     11.30 o 
  -7   3   6      162.93      160.54     18.68 o 
  -5   3   6      486.98      518.65     14.60 o 
  -3   3   6       77.63      103.39      9.57 o 
  -1   3   6      351.86      336.41      9.62 o 
   1   3   6      231.42      239.83      9.50 o 
   3   3   6      293.31      306.52      8.69 o 
   5   3   6       37.02       32.35      9.21 o 
   7   3   6        5.73       14.93      9.46 o 
 -12   4   6        0.07        6.46     18.94 o 
 -10   4   6       43.92       20.57     14.45 o 
  -8   4   6      124.47      135.70     16.45 o 
  -6   4   6      511.63      493.79     14.65 o 
  -4   4   6       61.42       77.15     10.99 o 
  -2   4   6      545.40      508.87     13.54 o 
   0   4   6     1013.46     1098.59     23.96 o 
   2   4   6       54.08       52.40      6.83 o 
   4   4   6        0.02       -2.58      5.19 o 
   6   4   6        2.56        0.45      5.78 o 
   8   4   6       10.26       27.17     13.13 o 
 -13   5   6        0.32       25.27     18.52 o 
 -11   5   6        2.51       25.29     17.74 o 
  -9   5   6        1.77       -2.76      9.16 o 
  -7   5   6        4.91        2.59      8.54 o 
  -5   5   6       15.59        7.44      9.86 o 
  -3   5   6      254.22      265.25     10.99 o 
  -1   5   6      451.80      429.09     11.98 o 
   1   5   6      370.39      360.94      9.62 o 
   3   5   6      749.10      750.38     13.69 o 
   5   5   6       77.12       82.59      8.64 o 
   7   5   6       43.39       51.29      9.86 o 
 -12   6   6       36.93       48.03     20.24 o 
 -10   6   6       14.08       12.17      9.49 o 
  -8   6   6        4.16       11.54      9.50 o 
  -6   6   6      107.92       90.07     12.54 o 
  -4   6   6       13.63       16.82     10.25 o 
  -2   6   6       84.97       98.44      9.23 o 
   0   6   6      119.97      115.64     12.50 o 
   2   6   6     1313.68     1327.01     15.43 o 
   4   6   6      504.37      530.21     12.17 o 
   6   6   6        1.54        5.78      5.37 o 
   8   6   6        0.45       -9.51     16.98 o 
 -11   7   6       16.24       -7.57     16.20 o 
  -9   7   6      185.98      176.72     12.81 o 
  -7   7   6       18.93       30.97      9.82 o 
  -5   7   6        5.50        5.93      8.59 o 
  -3   7   6       78.95      107.78     10.61 o 
  -1   7   6      658.83      656.12     12.41 o 
   1   7   6       69.32       84.45     10.28 o 
   3   7   6      388.37      400.55      9.88 o 
   5   7   6     1196.50     1217.66     19.58 o 
   7   7   6       30.23       14.58     12.63 o 
 -12   8   6       11.11       65.54     33.71 o 
 -10   8   6       17.90        8.24      9.91 o 
  -8   8   6       10.04       16.00      9.66 o 
  -6   8   6      106.03       97.84     11.16 o 
  -4   8   6      410.24      476.58     22.30 o 
  -2   8   6      361.76      397.60     18.26 o 
   0   8   6      141.64      181.78      9.60 o 
   2   8   6      279.44      271.27     13.90 o 
   4   8   6        0.00       -2.33      5.04 o 
   6   8   6        3.23        5.79     10.11 o 
   8   8   6       25.98       16.61     16.27 o 
 -11   9   6       22.41       57.24     15.08 o 
  -9   9   6        0.17       -2.05      8.45 o 
  -7   9   6      210.64      194.17     18.68 o 
  -5   9   6       64.11       68.58     11.97 o 
  -3   9   6       59.14       70.87      9.59 o 
  -1   9   6      103.65      140.55      9.01 o 
   1   9   6       89.30      114.17     10.18 o 
   3   9   6      293.47      295.72     10.17 o 
   5   9   6      275.22      268.27     13.57 o 
   7   9   6       57.65       54.95     15.28 o 
 -12  10   6        2.71        9.37     12.20 o 
 -10  10   6        0.23        0.87     11.99 o 
  -8  10   6        5.74       25.04     10.61 o 
  -6  10   6       12.63       32.68     10.10 o 
  -4  10   6      394.61      414.13     12.06 o 
  -2  10   6       12.08       19.90      9.76 o 
   0  10   6      533.54      506.85     13.08 o 
   2  10   6     1447.81     1522.56     24.24 o 
   4  10   6      271.62      265.29     20.55 o 
   6  10   6        1.73       19.35     20.75 o 
 -11  11   6        2.09        8.06     14.44 o 
  -9  11   6        0.25       -8.55     20.13 o 
  -7  11   6       34.16       39.20     11.35 o 
  -5  11   6       52.78       53.46      9.18 o 
  -3  11   6       33.03       30.47      9.27 o 
  -1  11   6      851.84      859.55     19.55 o 
   1  11   6      290.14      321.32     31.43 o 
   3  11   6      288.41      308.78      9.86 o 
   5  11   6       87.78       83.54     18.31 o 
   7  11   6        0.48       -0.84     19.57 o 
 -10  12   6       21.06       28.41     13.85 o 
  -8  12   6        9.20        7.71     12.40 o 
  -6  12   6       33.36       33.67     10.41 o 
  -4  12   6      340.82      311.11     18.41 o 
  -2  12   6      530.91      546.38     15.82 o 
   0  12   6      919.56      957.67     17.84 o 
   2  12   6        9.70       10.17      6.37 o 
   4  12   6       28.96       11.21      6.71 o 
   6  12   6       15.56       36.44     15.18 o 
 -11  13   6        2.96        2.34     21.24 o 
  -9  13   6       10.84       21.68     11.96 o 
  -7  13   6        1.13        2.46      7.98 o 
  -5  13   6        0.00       13.65     12.87 o 
  -3  13   6      309.42      320.49     11.99 o 
  -1  13   6       46.63       46.52      9.31 o 
   1  13   6      535.05      564.24     14.62 o 
   3  13   6       64.09       45.10      5.99 o 
   5  13   6        3.42        9.80     13.52 o 
 -10  14   6       16.00       30.56     14.78 o 
  -8  14   6        2.36       12.93      8.99 o 
  -6  14   6      114.74      100.84     10.18 o 
  -4  14   6      291.44      291.78     11.45 o 
  -2  14   6       19.35       25.68      8.73 o 
   0  14   6        1.68        0.15      8.76 o 
   2  14   6       70.21       59.21      6.30 o 
   4  14   6       29.52       35.79     13.53 o 
   6  14   6        0.85        2.19     13.84 o 
  -9  15   6        1.31       -7.09      9.29 o 
  -7  15   6       21.52       34.17     10.99 o 
  -5  15   6        5.31        7.76      8.47 o 
  -3  15   6       94.52       78.65     10.29 o 
  -1  15   6       26.36       13.95      9.83 o 
   1  15   6       22.64       17.61      7.95 o 
   3  15   6      108.61       86.07     14.21 o 
   5  15   6        4.26       -2.81     14.82 o 
 -10  16   6        0.88       22.62     21.68 o 
  -8  16   6        1.04        5.90     10.49 o 
  -6  16   6       44.27       46.98     11.63 o 
  -4  16   6      248.45      227.46     13.83 o 
  -2  16   6       13.64       16.13      9.18 o 
   0  16   6      206.51      234.01     21.11 o 
   2  16   6       42.26       29.84      7.15 o 
   4  16   6       12.13        6.13     13.20 o 
  -9  17   6        6.74       -0.10      9.86 o 
  -7  17   6       73.13       93.24     12.89 o 
  -5  17   6       58.35       40.27     10.72 o 
  -3  17   6       68.87       72.90     12.41 o 
  -1  17   6       91.15       96.82     12.30 o 
   1  17   6       13.53        2.94      6.06 o 
   3  17   6       33.80       25.79     15.02 o 
   5  17   6       33.14       28.86     16.15 o 
  -8  18   6       25.44       17.79     17.73 o 
  -6  18   6        3.61       -8.02     15.85 o 
  -4  18   6       41.17       51.61     13.16 o 
  -2  18   6       28.39       50.39     11.96 o 
   0  18   6       97.56      157.94     14.50 o 
   2  18   6        0.58        7.58     22.91 o 
   4  18   6       12.24       10.99     16.37 o 
  -7  19   6        0.37        3.63     17.33 o 
  -5  19   6       23.88       66.14     12.38 o 
  -3  19   6        8.59       18.05     11.47 o 
  -1  19   6        4.47       15.10     10.18 o 
   1  19   6        0.60       11.56      9.41 o 
   3  19   6       94.86      102.79     26.25 o 
  -6  20   6        2.37       25.03     13.31 o 
  -4  20   6       14.46       27.83     14.39 o 
  -2  20   6       36.59       39.39     14.60 o 
   0  20   6        1.80       20.85     12.94 o 
   2  20   6        8.76       19.44     22.46 o 
  -5  21   6        7.35       39.62     17.93 o 
  -3  21   6       45.72       85.76     22.65 o 
  -1  21   6       40.54       27.93     11.62 o 
   1  21   6       17.92       12.15     15.95 o 
  -4  22   6        0.20       12.37     15.98 o 
  -2  22   6        6.35       -2.77     26.29 o 
   0  22   6        0.03      -13.16     13.16 o 
 -13   1   7        1.22       10.22     18.87 o 
 -11   1   7       15.11       30.29     12.91 o 
  -9   1   7        3.72        3.62     13.16 o 
  -7   1   7      366.89      370.10     23.81 o 
  -5   1   7      182.73      215.64     12.17 o 
  -3   1   7       11.10       11.89      9.47 o 
  -1   1   7      845.15      889.66     18.23 o 
   1   1   7        0.01        8.46      6.63 o 
   3   1   7      175.06      180.58      9.50 o 
   5   1   7        2.08        0.54      8.78 o 
   7   1   7        0.16       25.52      9.97 o 
 -12   2   7        1.08        9.89     13.00 o 
 -10   2   7       46.76       42.38     12.22 o 
  -8   2   7      186.82      190.82     12.73 o 
  -6   2   7      138.00      181.61     21.08 o 
  -4   2   7        1.23       -7.75      9.65 o 
  -2   2   7        5.48        9.75      8.35 o 
   0   2   7      299.34      302.19     10.71 o 
   2   2   7       17.22       19.07      7.06 o 
   4   2   7        4.77        7.47      7.90 o 
   6   2   7       20.04       12.83     11.60 o 
 -13   3   7       11.58       72.80     20.15 o 
 -11   3   7       20.37       20.84     12.44 o 
  -9   3   7        5.99       -3.02     10.09 o 
  -7   3   7       57.22       48.30     11.52 o 
  -5   3   7      212.26      267.23     30.23 o 
  -3   3   7     1621.03     1756.24     26.29 o 
  -1   3   7       76.62       96.88      9.47 o 
   1   3   7       47.13       56.21      7.57 o 
   3   3   7        2.08       10.89      6.71 o 
   5   3   7      247.63      254.59     15.31 o 
   7   3   7        8.02       13.48     11.02 o 
 -12   4   7        3.58       19.14     13.47 o 
 -10   4   7        1.72       -1.06     12.11 o 
  -8   4   7      116.93      160.45     17.97 o 
  -6   4   7       45.98       48.88     14.19 o 
  -4   4   7      239.81      292.68     14.27 o 
  -2   4   7       20.19       16.18      8.68 o 
   0   4   7     1025.12      969.47     16.40 o 
   2   4   7      222.37      220.11      9.58 o 
   4   4   7       72.30       48.30     10.16 o 
   6   4   7       89.97       40.96     12.58 o 
 -11   5   7       14.70       15.47     13.74 o 
  -9   5   7       76.18       56.98     11.99 o 
  -7   5   7       59.55       71.82     11.85 o 
  -5   5   7       23.25       22.44      9.70 o 
  -3   5   7       83.18       96.94     12.50 o 
  -1   5   7      683.04      675.67     14.69 o 
   1   5   7      206.72      234.78     13.47 o 
   3   5   7        1.32        4.05      6.90 o 
   5   5   7        6.68       17.78      9.60 o 
   7   5   7        0.64       -0.55     13.13 o 
 -12   6   7        6.24       22.66     17.70 o 
 -10   6   7        1.14        1.24     11.74 o 
  -8   6   7        0.18        6.88      9.41 o 
  -6   6   7       36.30       39.21     11.15 o 
  -4   6   7       77.06       68.74     11.41 o 
  -2   6   7        0.06        8.45      8.72 o 
   0   6   7      418.05      440.06     12.53 o 
   2   6   7      932.45      947.87     18.34 o 
   4   6   7       34.68       24.61      7.55 o 
   6   6   7       10.92        1.50     12.90 o 
 -11   7   7        0.36        6.97     11.84 o 
  -9   7   7        1.36        4.28     10.48 o 
  -7   7   7       11.55       -6.71     11.40 o 
  -5   7   7      166.59      190.08     12.45 o 
  -3   7   7        6.99        1.23      7.32 o 
  -1   7   7      521.75      545.93     14.20 o 
   1   7   7      498.14      468.85     13.09 o 
   3   7   7        7.60        6.47      7.95 o 
   5   7   7       39.45       49.65     11.36 o 
   7   7   7       11.10       24.85     12.16 o 
 -12   8   7       14.38       32.52     14.68 o 
 -10   8   7        4.11       21.46     15.98 o 
  -8   8   7       54.10       54.23     15.64 o 
  -6   8   7        0.83        9.11     11.46 o 
  -4   8   7      704.15      711.58     17.16 o 
  -2   8   7      455.92      448.22     15.93 o 
   0   8   7      764.79      706.90     16.31 o 
   2   8   7     1524.85     1525.08     21.13 o 
   4   8   7      222.21      214.51      8.45 o 
   6   8   7        5.57        4.60      9.10 o 
 -11   9   7        2.21       30.69     13.57 o 
  -9   9   7       15.59       25.60     20.10 o 
  -7   9   7       25.44       14.29     11.94 o 
  -5   9   7       45.01       56.89     11.51 o 
  -3   9   7      171.30      191.66     16.23 o 
  -1   9   7     2318.60     2297.60     29.71 o 
   1   9   7      329.10      312.63     11.66 o 
   3   9   7       87.70       77.78      8.22 o 
   5   9   7       19.67       50.32     26.56 o 
   7   9   7        1.27      -18.05     18.05 o 
 -10  10   7        0.01       10.95     14.14 o 
  -8  10   7       34.38       29.79     10.73 o 
  -6  10   7       28.79       26.77     11.09 o 
  -4  10   7      511.22      509.54     16.00 o 
  -2  10   7      140.29      145.00     11.59 o 
   0  10   7      289.20      306.85     12.31 o 
   2  10   7        0.00       -3.70      5.94 o 
   4  10   7        3.99        5.30      5.77 o 
   6  10   7       15.73       34.61     15.66 o 
 -11  11   7        0.11        1.18     12.41 o 
  -9  11   7        0.00       16.11     16.39 o 
  -7  11   7       85.84      103.09     13.67 o 
  -5  11   7      257.47      268.12     23.72 o 
  -3  11   7      689.17      621.10     15.60 o 
  -1  11   7      373.83      449.54     12.67 o 
   1  11   7       31.60       23.03      7.14 o 
   3  11   7        0.57       -4.27      6.62 o 
   5  11   7        2.01        8.48     20.79 o 
 -10  12   7        0.01       27.26     22.39 o 
  -8  12   7        0.84       30.68     19.92 o 
  -6  12   7       44.74       34.02     10.43 o 
  -4  12   7      312.09      371.93     25.34 o 
  -2  12   7       65.64       82.60     12.18 o 
   0  12   7       99.95       99.75      9.35 o 
   2  12   7       17.80       15.08      7.91 o 
   4  12   7        0.19       -6.39     13.42 o 
   6  12   7       12.23       21.34     21.81 o 
 -11  13   7        0.80        4.48     15.98 o 
  -9  13   7        0.81       31.86     28.02 o 
  -7  13   7      247.15      257.74     18.13 o 
  -5  13   7       12.29        6.03     10.11 o 
  -3  13   7      482.18      471.25     24.07 o 
  -1  13   7       10.65        9.15      7.96 o 
   1  13   7        3.21       18.26      8.74 o 
   3  13   7       19.63        7.61      5.66 o 
   5  13   7        2.80       -4.62     15.18 o 
 -10  14   7        3.23       18.09     13.01 o 
  -8  14   7        0.38       -9.99     10.93 o 
  -6  14   7      360.53      362.05     15.79 o 
  -4  14   7       64.46       66.15     11.43 o 
  -2  14   7      140.17      109.32     11.25 o 
   0  14   7      151.70      158.35     15.23 o 
   2  14   7        3.80       -2.20      8.33 o 
   4  14   7        3.54       14.98     25.06 o 
  -9  15   7       86.67      110.49     29.81 o 
  -7  15   7       71.35       63.31     12.52 o 
  -5  15   7        6.79        3.87     10.36 o 
  -3  15   7      125.46      120.31     13.60 o 
  -1  15   7      149.73      139.41     19.76 o 
   1  15   7       26.93       15.01      7.31 o 
   3  15   7        0.34        6.14     22.77 o 
   5  15   7        4.66       18.45     33.00 o 
  -8  16   7        0.58       16.96     13.06 o 
  -6  16   7       24.56        0.35     12.98 o 
  -4  16   7        6.60        4.67      8.80 o 
  -2  16   7        2.24      -10.53     13.36 o 
   0  16   7        5.05       18.88     17.14 o 
   2  16   7       15.52       -0.55     21.49 o 
   4  16   7        8.01       18.27     17.08 o 
  -9  17   7        3.63       13.83     11.27 o 
  -7  17   7        4.44        9.98     14.15 o 
  -5  17   7       12.43        7.02      9.91 o 
  -3  17   7        0.55        4.16     12.57 o 
  -1  17   7        9.01       11.16     10.27 o 
   1  17   7       19.03       17.22     10.24 o 
   3  17   7       10.97        3.08     17.94 o 
  -8  18   7       20.61       35.89     12.52 o 
  -6  18   7       32.82       40.33     12.08 o 
  -4  18   7        0.03       26.94     14.43 o 
  -2  18   7        0.11       -9.65     12.63 o 
   0  18   7       19.81       12.62     13.56 o 
   2  18   7       35.01      112.29    104.71 o 
  -7  19   7        0.12       14.21     14.21 o 
  -5  19   7        9.56        8.22     12.94 o 
  -3  19   7       35.02       58.70     14.45 o 
  -1  19   7       10.84       39.79     13.48 o 
   1  19   7       30.06       26.30     21.48 o 
  -6  20   7        0.00       10.76     12.18 o 
  -4  20   7       23.59       57.89     19.66 o 
  -2  20   7       22.13       35.66     15.51 o 
   0  20   7       84.12       69.97     12.45 o 
  -5  21   7        5.98       33.52     28.32 o 
  -3  21   7        4.03      -12.51     12.51 o 
  -1  21   7       14.70       33.82     12.77 o 
 -12   0   8       19.96       36.39     32.59 o 
 -10   0   8       53.72       26.70     27.85 o 
  -8   0   8      229.50      211.05     24.95 o 
  -6   0   8      190.06      164.45     23.11 o 
  -4   0   8        8.73        4.83     17.38 o 
  -2   0   8       82.75       72.66     15.52 o 
   0   0   8      231.23      211.26     17.90 o 
   2   0   8      376.86      375.35     32.66 o 
   4   0   8       35.47       46.39     17.76 o 
   6   0   8      121.75      150.82     18.34 o 
 -11   1   8       26.82       42.71     21.94 o 
  -9   1   8       28.93       25.72     11.40 o 
  -7   1   8        5.49        0.16      9.08 o 
  -5   1   8       36.79       49.83     11.30 o 
  -3   1   8      547.73      615.82     19.07 o 
  -1   1   8     1147.92     1123.40     21.48 o 
   1   1   8      225.87      253.28     12.88 o 
   3   1   8      128.20      156.57     13.52 o 
   5   1   8       65.74       64.09     13.79 o 
 -12   2   8        0.18       24.80     18.22 o 
 -10   2   8       39.77       30.32     16.65 o 
  -8   2   8        5.85        3.51     11.06 o 
  -6   2   8      148.57      139.64     15.65 o 
  -4   2   8      775.05      759.74     20.51 o 
  -2   2   8       29.40       38.80     10.21 o 
   0   2   8       15.04        6.24      9.42 o 
   2   2   8      450.94      447.98     12.02 o 
   4   2   8       65.91       65.48     10.61 o 
   6   2   8        0.17       32.22     13.65 o 
 -11   3   8       28.38       38.98     19.09 o 
  -9   3   8        0.17       -0.11     10.66 o 
  -7   3   8        1.15       12.32     10.24 o 
  -5   3   8        0.10        0.88      9.35 o 
  -3   3   8      601.09      635.93     20.86 o 
  -1   3   8      136.43      115.53     11.28 o 
   1   3   8      130.55      142.04     10.20 o 
   3   3   8       81.14       95.67     12.54 o 
   5   3   8        0.08        1.11      9.73 o 
 -12   4   8        4.32        5.17     29.63 o 
 -10   4   8       42.11       38.60     12.61 o 
  -8   4   8        0.57        7.90     11.45 o 
  -6   4   8       83.19       92.05     14.89 o 
  -4   4   8      249.85      244.90     16.73 o 
  -2   4   8        2.43        9.40      9.84 o 
   0   4   8       23.21       35.60      8.78 o 
   2   4   8       74.13       73.04      8.68 o 
   4   4   8        4.89       -0.17      7.52 o 
   6   4   8        0.97       17.87     12.70 o 
 -11   5   8        3.86       -0.59     12.00 o 
  -9   5   8        0.00       -8.85     18.19 o 
  -7   5   8      146.82      206.32     13.88 o 
  -5   5   8       38.19       48.80     13.67 o 
  -3   5   8       83.55       57.84     12.08 o 
  -1   5   8     1181.83     1176.08     21.14 o 
   1   5   8      560.64      531.61     11.91 o 
   3   5   8       65.33       44.66     10.55 o 
   5   5   8       17.70       10.32     10.27 o 
 -12   6   8       10.74       27.99     13.76 o 
 -10   6   8        9.76       -4.28     13.57 o 
  -8   6   8       39.96       26.93     12.25 o 
  -6   6   8      164.74      136.64     15.68 o 
  -4   6   8      258.62      267.11     16.90 o 
  -2   6   8     1110.23     1075.56     24.49 o 
   0   6   8       65.86       84.60     14.04 o 
   2   6   8      262.84      274.80     11.81 o 
   4   6   8       59.64       43.40     10.54 o 
   6   6   8        2.15       17.13     13.01 o 
 -11   7   8       13.44        0.13     13.48 o 
  -9   7   8        0.00        2.80     11.61 o 
  -7   7   8       99.62      118.34     14.30 o 
  -5   7   8      154.94      148.00     14.14 o 
  -3   7   8     1018.62     1021.83     24.06 o 
  -1   7   8      473.93      469.99     15.55 o 
   1   7   8      350.86      365.79     13.71 o 
   3   7   8       17.68        5.53      8.63 o 
   5   7   8       16.36       19.67     15.07 o 
 -12   8   8        3.20       41.96     15.22 o 
 -10   8   8        1.19        5.23     14.06 o 
  -8   8   8        0.68        1.86     11.14 o 
  -6   8   8       59.17       64.89     12.13 o 
  -4   8   8       24.12       16.56      9.18 o 
  -2   8   8       26.40       22.75     10.12 o 
   0   8   8       37.99       48.37      8.95 o 
   2   8   8        0.29       -8.51      9.10 o 
   4   8   8       21.36       17.73     10.17 o 
   6   8   8       20.68       24.40     13.98 o 
 -11   9   8        0.16        6.27     13.06 o 
  -9   9   8        7.98       -8.64     11.23 o 
  -7   9   8       27.02       22.68     13.79 o 
  -5   9   8       40.84       32.52     11.05 o 
  -3   9   8      189.45      199.15     12.48 o 
  -1   9   8      744.99      679.06     15.53 o 
   1   9   8        5.88       15.03      7.64 o 
   3   9   8        4.06        7.84      9.93 o 
   5   9   8       15.20       23.12     16.97 o 
 -10  10   8        1.64      -13.73     13.73 o 
  -8  10   8        0.01        0.58     11.88 o 
  -6  10   8      173.42      162.89     17.85 o 
  -4  10   8     1226.46     1181.06     24.07 o 
  -2  10   8      191.84      187.23     15.31 o 
   0  10   8       23.42       28.77      9.19 o 
   2  10   8       25.57       11.29      9.42 o 
   4  10   8       30.78       23.28     15.74 o 
 -11  11   8        2.91       12.84     15.35 o 
  -9  11   8        0.00        5.97     16.38 o 
  -7  11   8      293.58      300.48     23.14 o 
  -5  11   8       34.58       18.33      9.97 o 
  -3  11   8       85.23      109.59     16.21 o 
  -1  11   8       26.22       29.47      9.48 o 
   1  11   8        1.70      -11.24     11.48 o 
   3  11   8       18.57       15.71      8.98 o 
   5  11   8        9.44        9.36     24.90 o 
 -10  12   8       72.74       87.72     17.51 o 
  -8  12   8       49.06       40.96     15.85 o 
  -6  12   8      227.18      228.42     15.13 o 
  -4  12   8       57.56       49.70     11.18 o 
  -2  12   8       16.43       12.54     10.54 o 
   0  12   8        0.00        7.28     10.83 o 
   2  12   8        1.96        9.85      7.78 o 
   4  12   8        2.24       -0.78     22.56 o 
  -9  13   8       63.40       41.43     13.74 o 
  -7  13   8        0.21       24.36     14.05 o 
  -5  13   8      106.08      142.00     16.31 o 
  -3  13   8       19.80       11.62     12.46 o 
  -1  13   8       37.39       34.34     12.26 o 
   1  13   8       22.20       20.29     10.73 o 
   3  13   8       63.79       69.86     27.74 o 
 -10  14   8       30.05       43.78     21.90 o 
  -8  14   8        0.86       14.45     11.87 o 
  -6  14   8       67.52       55.22     14.88 o 
  -4  14   8       26.20       45.09     13.67 o 
  -2  14   8       39.62       35.84     12.50 o 
   0  14   8        9.31       -0.39     11.38 o 
   2  14   8        2.48       12.86      8.03 o 
   4  14   8       13.98       -5.60     21.47 o 
  -9  15   8       29.06       53.86     23.36 o 
  -7  15   8        8.65       26.50     12.14 o 
  -5  15   8       26.52       29.93     12.43 o 
  -3  15   8      108.14       96.85     12.66 o 
  -1  15   8        8.61        8.69     10.56 o 
   1  15   8       32.56       58.35     22.10 o 
   3  15   8        3.83        3.05     20.27 o 
  -8  16   8        0.39       -9.06     13.15 o 
  -6  16   8       28.87       19.45     11.21 o 
  -4  16   8       17.20       41.02     12.70 o 
  -2  16   8       15.68       22.87     14.31 o 
   0  16   8        7.85       -4.80     15.64 o 
   2  16   8        1.03        2.65     23.07 o 
  -7  17   8        1.33       -3.21     10.11 o 
  -5  17   8        2.81       37.72     21.64 o 
  -3  17   8        0.73        0.61     10.66 o 
  -1  17   8        5.19       18.58     14.28 o 
   1  17   8        0.03       -5.39     15.17 o 
  -6  18   8       16.06       24.34     17.96 o 
  -4  18   8        4.31       20.19     21.92 o 
  -2  18   8       16.05       17.44     15.42 o 
   0  18   8       28.46       20.64     13.16 o 
  -5  19   8       13.48       66.20     23.77 o 
  -3  19   8       51.25       68.03     28.39 o 
  -1  19   8       52.94       65.11     27.71 o 
  -4  20   8        0.08       13.53     21.24 o 
  -2  20   8        8.06      -16.22     24.77 o 
 -11   1   9        9.79        5.08     20.85 o 
  -9   1   9       75.95       53.62     22.61 o 
  -7   1   9        2.37      -10.50     13.94 o 
  -5   1   9       30.72       22.32     11.19 o 
  -3   1   9       15.38       15.02     14.44 o 
  -1   1   9       50.32       65.21     11.01 o 
   1   1   9       43.48       49.39      9.29 o 
   3   1   9       43.37       32.76     10.52 o 
   5   1   9       25.02       29.82     13.12 o 
 -12   2   9        0.04        3.47     28.76 o 
 -10   2   9       28.20       56.79     16.80 o 
  -8   2   9       30.38       24.26     12.34 o 
  -6   2   9       60.26       71.87     12.72 o 
  -4   2   9       63.48       77.49     13.45 o 
  -2   2   9        6.57       11.02      8.80 o 
   0   2   9      454.99      447.23     12.57 o 
   2   2   9        0.04        3.34      9.91 o 
   4   2   9       16.07       17.68     13.19 o 
 -11   3   9        3.06       -4.75     15.73 o 
  -9   3   9       44.87       37.35     13.63 o 
  -7   3   9      430.36      414.07     19.62 o 
  -5   3   9      443.07      464.25     19.90 o 
  -3   3   9      331.10      333.50     21.09 o 
  -1   3   9        6.46       -1.16      9.54 o 
   1   3   9       19.72       17.13      9.70 o 
   3   3   9        1.74        5.23      8.41 o 
   5   3   9        0.75       39.41     15.98 o 
 -12   4   9        0.03       15.59     19.58 o 
 -10   4   9        1.59        3.08     15.84 o 
  -8   4   9      184.03      203.54     27.68 o 
  -6   4   9      518.97      491.18     19.88 o 
  -4   4   9      235.68      270.61     28.13 o 
  -2   4   9      598.09      561.86     21.86 o 
   0   4   9       12.06       14.62     10.85 o 
   2   4   9       40.32       48.29     10.24 o 
   4   4   9      101.66      112.77     12.94 o 
 -11   5   9       17.46       28.30     15.40 o 
  -9   5   9        6.70        9.37     12.01 o 
  -7   5   9       39.16       18.48     13.23 o 
  -5   5   9      575.87      636.83     19.84 o 
  -3   5   9      355.11      415.26     18.24 o 
  -1   5   9       40.69       26.32      9.46 o 
   1   5   9        8.17        5.54      8.20 o 
   3   5   9       13.01        2.30      9.49 o 
   5   5   9       19.28       25.67     10.59 o 
 -10   6   9        7.48        4.07     13.48 o 
  -8   6   9       19.03       13.33     13.25 o 
  -6   6   9        3.68       -0.49     13.28 o 
  -4   6   9      576.31      584.55     19.75 o 
  -2   6   9        2.93        9.24      9.29 o 
   0   6   9      349.06      332.36     14.47 o 
   2   6   9       84.05      105.23     17.41 o 
   4   6   9       11.58       -4.11     12.39 o 
 -11   7   9        6.18       21.76     18.79 o 
  -9   7   9       32.85       41.20     14.97 o 
  -7   7   9       22.99       12.76     13.46 o 
  -5   7   9      178.43      179.75     17.76 o 
  -3   7   9      133.34       95.11     14.11 o 
  -1   7   9      206.75      183.22     16.76 o 
   1   7   9        0.01        4.18      8.63 o 
   3   7   9       26.87       25.91     15.25 o 
   5   7   9        8.42       42.85     29.94 o 
 -10   8   9       35.00       37.07     15.64 o 
  -8   8   9      151.88      157.57     25.16 o 
  -6   8   9      381.78      434.05     20.05 o 
  -4   8   9      311.62      289.44     23.83 o 
  -2   8   9      143.44      107.79     14.96 o 
   0   8   9        5.08       -2.85      8.15 o 
   2   8   9       26.06       23.55     10.85 o 
   4   8   9       49.59       74.05     19.06 o 
 -11   9   9       12.73       -0.75     13.03 o 
  -9   9   9       85.32       78.86     17.93 o 
  -7   9   9      183.56      131.98     21.09 o 
  -5   9   9      344.56      338.31     22.84 o 
  -3   9   9       12.00       10.23     12.63 o 
  -1   9   9       51.88       39.12     10.40 o 
   1   9   9       21.02       33.02     10.22 o 
   3   9   9        7.98       13.99     10.08 o 
 -10  10   9        4.70       -2.88     12.72 o 
  -8  10   9       67.79       86.33     20.99 o 
  -6  10   9       52.77       40.86     12.69 o 
  -4  10   9        9.61       26.08     12.48 o 
  -2  10   9       45.23       44.75     10.64 o 
   0  10   9        6.59       -1.35     10.16 o 
   2  10   9       70.95       88.29     19.40 o 
   4  10   9       24.70       20.94     17.70 o 
  -9  11   9       53.98       57.15     17.21 o 
  -7  11   9      199.96      181.03     17.87 o 
  -5  11   9       44.85       27.42     12.29 o 
  -3  11   9       59.66       62.29     14.47 o 
  -1  11   9       29.49       12.00     12.18 o 
   1  11   9       17.77       17.20     12.36 o 
   3  11   9        4.38        5.49     12.98 o 
 -10  12   9       31.80       34.11     16.52 o 
  -8  12   9       18.54       18.63     17.77 o 
  -6  12   9        1.98       -4.13     12.26 o 
  -4  12   9        1.08        9.47     11.33 o 
  -2  12   9       23.08       48.92     15.67 o 
   0  12   9      114.42      110.92     17.40 o 
   2  12   9        1.49       -8.95     10.02 o 
  -9  13   9       46.05       30.64     15.96 o 
  -7  13   9       23.25       63.34     27.08 o 
  -5  13   9        1.05       18.23     12.83 o 
  -3  13   9       11.12        7.89     10.86 o 
  -1  13   9       26.53       26.73     10.63 o 
   1  13   9       10.98       20.55     11.92 o 
   3  13   9        0.62        3.64     25.87 o 
  -8  14   9       27.75       30.75     16.24 o 
  -6  14   9        0.97        2.34     13.18 o 
  -4  14   9       73.39       42.38     13.52 o 
  -2  14   9        3.53       11.85     13.46 o 
   0  14   9       28.32       25.93      9.87 o 
   2  14   9       12.19       10.81     36.26 o 
  -7  15   9        0.90        6.04     14.08 o 
  -5  15   9       13.67       20.77     12.32 o 
  -3  15   9        1.90       24.56     18.33 o 
  -1  15   9       26.81       22.12     17.38 o 
   1  15   9        0.50        0.92      9.35 o 
  -6  16   9       18.75       24.69     15.27 o 
  -4  16   9        0.65       20.08     15.01 o 
  -2  16   9        5.79       16.30     13.71 o 
   0  16   9        5.29       -1.80      9.53 o 
  -5  17   9        2.53        2.20     11.86 o 
  -3  17   9        1.17        8.08     11.89 o 
  -1  17   9        7.52       14.42     20.18 o 
  -4  18   9       15.23        8.13     15.57 o 
  -2  18   9        3.85       50.67     16.21 o 
 -10   0  10        3.19       -1.28     23.54 o 
  -8   0  10       96.11       48.87     24.37 o 
  -6   0  10        3.54       -3.56     19.71 o 
  -4   0  10       12.47       13.00     16.61 o 
  -2   0  10      542.73      547.25     33.15 o 
   0   0  10       70.24       75.22     19.04 o 
   2   0  10      337.09      337.52     18.84 o 
   4   0  10        2.02       21.89     21.52 o 
 -11   1  10        0.13       55.35     20.10 o 
  -9   1  10        0.12      -13.75     13.75 o 
  -7   1  10        4.53       33.80     22.26 o 
  -5   1  10      358.76      351.84     26.72 o 
  -3   1  10       48.30       42.09     15.29 o 
  -1   1  10      127.45       85.46     19.68 o 
   1   1  10       29.19       24.10     10.32 o 
   3   1  10       30.00       44.65     11.31 o 
 -10   2  10       10.47       -1.75     12.83 o 
  -8   2  10        1.18        8.39     15.49 o 
  -6   2  10        2.11        6.76     13.69 o 
  -4   2  10       19.16       22.02     12.27 o 
  -2   2  10      120.74      111.03     15.56 o 
   0   2  10      135.66      159.01     16.93 o 
   2   2  10        2.68        4.08      9.10 o 
   4   2  10       16.67       50.35     15.75 o 
 -11   3  10        2.60       26.89     19.07 o 
  -9   3  10       75.56       73.59     26.78 o 
  -7   3  10        0.82      -13.89     13.89 o 
  -5   3  10       20.89       26.42     13.82 o 
  -3   3  10      136.96       75.64     14.16 o 
  -1   3  10        4.22        2.51     10.25 o 
   1   3  10       37.36       32.05     10.18 o 
   3   3  10        0.11       11.14      9.71 o 
 -10   4  10       34.28        8.44     14.91 o 
  -8   4  10        2.85       28.98     16.45 o 
  -6   4  10       17.25       28.10     18.00 o 
  -4   4  10       17.18       13.57     13.17 o 
  -2   4  10        5.71       28.59     12.89 o 
   0   4  10        8.94        6.26      8.99 o 
   2   4  10       30.44       17.09      9.79 o 
   4   4  10       19.43       11.08     17.06 o 
 -11   5  10       25.02       39.53     23.00 o 
  -9   5  10       19.28       32.82     19.76 o 
  -7   5  10       63.50       48.61     15.62 o 
  -5   5  10       27.64        6.87     17.55 o 
  -3   5  10      261.51      270.28     17.34 o 
  -1   5  10       81.11       62.25     11.72 o 
   1   5  10       19.37       11.20     10.11 o 
   3   5  10        0.65        9.45     11.21 o 
 -10   6  10       33.60       21.09     16.25 o 
  -8   6  10       93.62       68.31     18.70 o 
  -6   6  10       11.67        9.69     13.51 o 
  -4   6  10       10.98       17.09     12.95 o 
  -2   6  10      128.57      207.89     28.16 o 
   0   6  10       65.90       49.47     12.23 o 
   2   6  10       28.93       23.09     11.52 o 
  -9   7  10       28.97       24.73     17.23 o 
  -7   7  10      285.70      318.94     20.89 o 
  -5   7  10       49.96       55.74     16.68 o 
  -3   7  10       12.70       15.38     10.79 o 
  -1   7  10        3.53       18.60     12.29 o 
   1   7  10       92.42       86.77     11.23 o 
   3   7  10        0.00        1.81      8.91 o 
 -10   8  10       26.61        2.63     14.85 o 
  -8   8  10        6.27       -4.55     15.63 o 
  -6   8  10        1.41       -1.33     13.91 o 
  -4   8  10      116.69       86.20     23.57 o 
  -2   8  10       97.64       64.61     18.12 o 
   0   8  10       12.10       37.43     11.60 o 
   2   8  10        7.89        4.38     10.06 o 
  -9   9  10       46.68       26.44     16.81 o 
  -7   9  10        1.48       -7.10     14.20 o 
  -5   9  10       56.41       38.86     13.40 o 
  -3   9  10       27.95       24.75     13.34 o 
  -1   9  10       13.89       22.40     13.72 o 
   1   9  10        0.01      -10.08     10.08 o 
   3   9  10       34.14       17.15     31.44 o 
 -10  10  10       37.50       26.24     47.29 o 
  -8  10  10       54.89       40.77     19.00 o 
  -6  10  10        1.02        9.38     13.48 o 
  -4  10  10        0.35       -6.10     14.31 o 
  -2  10  10        6.88       18.00     11.08 o 
   0  10  10       41.60       38.49     14.02 o 
   2  10  10        0.02        4.38     11.79 o 
  -9  11  10        2.90       10.48     15.44 o 
  -7  11  10        0.01       10.90     13.07 o 
  -5  11  10       19.82        7.89     12.87 o 
  -3  11  10        0.66        9.62     16.54 o 
  -1  11  10        4.47        6.60     10.54 o 
   1  11  10       37.89       34.20     11.52 o 
  -8  12  10       37.32       49.42     14.73 o 
  -6  12  10        0.29       11.34     14.30 o 
  -4  12  10        0.02       -1.60     15.66 o 
  -2  12  10        0.00        8.49     11.90 o 
   0  12  10        8.17        4.45     10.20 o 
  -7  13  10        5.78        6.17     13.16 o 
  -5  13  10        0.26        5.44     13.63 o 
  -3  13  10       24.91       16.00     14.56 o 
  -1  13  10       25.23       32.54     13.76 o 
   1  13  10       22.25       19.04     11.65 o 
  -6  14  10        0.50       -7.89     13.39 o 
  -4  14  10        0.59       16.88     15.87 o 
  -2  14  10        2.70       23.51     15.80 o 
   0  14  10        2.21        8.94     14.69 o 
  -5  15  10        0.19       30.78     17.42 o 
  -3  15  10       30.29       51.92     15.51 o 
  -1  15  10        4.13       32.99     25.39 o 
  -4  16  10        5.02       35.99     14.54 o 
  -9   1  11        0.83       -7.50     17.19 o 
  -7   1  11        4.42       -6.83     14.84 o 
  -5   1  11        2.48       -5.26     13.65 o 
  -3   1  11        5.66       10.83     11.13 o 
  -1   1  11      106.13       81.42     15.02 o 
   1   1  11       15.94       38.77     16.57 o 
 -10   2  11        6.81       24.12     18.88 o 
  -8   2  11       64.00       32.76     18.61 o 
  -6   2  11        0.17        2.14     15.59 o 
  -4   2  11      181.74      181.30     17.55 o 
  -2   2  11       31.90       39.11     11.45 o 
   0   2  11        1.25       23.23     10.94 o 
   2   2  11        1.56       11.86     11.50 o 
  -9   3  11       45.52       10.56     18.09 o 
  -7   3  11      147.69      173.65     22.75 o 
  -5   3  11        0.31       -6.50     12.87 o 
  -3   3  11        2.84        6.46     11.62 o 
  -1   3  11       30.77       27.94     10.40 o 
   1   3  11       78.76       81.62     14.13 o 
 -10   4  11       33.10       25.73     19.62 o 
  -8   4  11       27.71        8.32     16.46 o 
  -6   4  11      120.86      176.98     46.37 o 
  -4   4  11      123.37      106.16     14.21 o 
  -2   4  11        0.60       16.75     10.93 o 
   0   4  11       27.21       32.72     11.91 o 
   2   4  11        2.38       16.72     11.71 o 
  -9   5  11        1.58       16.11     15.12 o 
  -7   5  11       32.74       36.76     15.28 o 
  -5   5  11        2.82       11.13     14.31 o 
  -3   5  11        3.36        1.98     16.49 o 
  -1   5  11        0.67        2.48     12.20 o 
   1   5  11        0.18       11.68     10.95 o 
 -10   6  11       10.27       -9.48     34.67 o 
  -8   6  11        5.24        4.81     15.29 o 
  -6   6  11       36.93       62.49     15.51 o 
  -4   6  11        3.87        0.85     11.55 o 
  -2   6  11        0.64       11.75     13.01 o 
   0   6  11        4.96       -1.94     13.10 o 
  -9   7  11        6.65        8.01     15.98 o 
  -7   7  11       11.85        0.91     15.95 o 
  -5   7  11       10.44        4.22     13.08 o 
  -3   7  11        2.41       -8.38     13.68 o 
  -1   7  11        2.40       11.47     11.72 o 
   1   7  11        4.86       18.93     12.72 o 
  -8   8  11        1.14       -4.44     15.40 o 
  -6   8  11        0.55       -5.25     13.09 o 
  -4   8  11        6.41        0.89     11.37 o 
  -2   8  11       24.04       36.04     14.95 o 
   0   8  11       75.19       68.94     13.35 o 
  -9   9  11        8.14       16.11     50.15 o 
  -7   9  11        2.21       -2.10     13.64 o 
  -5   9  11       12.99       12.53     13.55 o 
  -3   9  11       23.48       37.44     14.66 o 
  -1   9  11        3.03       20.39     12.11 o 
  -8  10  11        2.84       -3.99     15.44 o 
  -6  10  11        7.28        4.14     13.35 o 
  -4  10  11        1.66       12.61     15.89 o 
  -2  10  11        1.14       33.68     17.66 o 
   0  10  11        4.73        4.85     13.46 o 
  -7  11  11        7.04       13.52     14.48 o 
  -5  11  11       25.89       23.77     14.47 o 
  -3  11  11        0.01       10.39     14.19 o 
  -1  11  11        1.61        0.26     10.48 o 
  -6  12  11        0.45       10.93     15.70 o 
  -4  12  11       19.07       35.39     16.34 o 
  -2  12  11       64.11       89.26     19.16 o 
  -5  13  11       19.51        8.57     17.01 o 
  -3  13  11       12.80       28.35     18.37 o 
  -8   0  12        4.03       54.77     42.48 o 
  -6   0  12        3.84      -20.26     21.77 o 
  -4   0  12       47.48       27.03     21.37 o 
  -2   0  12       50.28       51.54     17.29 o 
   0   0  12        5.03        5.94     25.36 o 
  -9   1  12        1.74        5.98     15.63 o 
  -7   1  12       11.60       -0.28     15.22 o 
  -5   1  12        0.67       18.81     14.83 o 
  -3   1  12        1.98       -6.96     11.96 o 
  -1   1  12        0.65        9.01     13.08 o 
  -8   2  12        2.93       18.11     17.68 o 
  -6   2  12        0.02       -6.42     15.90 o 
  -4   2  12        6.73       19.28     15.21 o 
  -2   2  12       44.13       35.89     15.98 o 
   0   2  12       13.95        7.35     13.05 o 
  -7   3  12        0.93        7.71     17.51 o 
  -5   3  12        5.35       -6.39     17.14 o 
  -3   3  12        4.37       25.90     15.93 o 
  -1   3  12        2.18       30.19     15.47 o 
  -8   4  12        1.89       10.89     15.82 o 
  -6   4  12        0.39        8.59     17.71 o 
  -4   4  12        2.00       -0.35     12.53 o 
  -2   4  12        8.45       15.61     13.17 o 
  -7   5  12       21.41       25.21     17.59 o 
  -5   5  12        8.46       -3.16     13.42 o 
  -3   5  12        0.21       20.44     14.28 o 
  -1   5  12        6.77        3.48     11.95 o 
  -8   6  12        1.85       16.68     18.69 o 
  -6   6  12        5.76       13.79     17.01 o 
  -4   6  12        0.01        1.50     13.16 o 
  -2   6  12        3.05        7.28     12.59 o 
  -7   7  12        5.68       -4.66     16.25 o 
  -5   7  12       12.44       12.79     14.58 o 
  -3   7  12       36.94       15.06     14.14 o 
  -6   8  12        8.41        1.05     13.82 o 
  -4   8  12        1.19       18.03     15.75 o 
  -2   8  12       27.59       43.56     16.59 o 
  -5   9  12        0.29        4.43     13.31 o 
  -3   9  12       19.63       16.56     17.39 o 
                                                 
